# Supplementary material for: 1,25(OH)2D3 Promotes Macrophage Efferocytosis Partly by Upregulating ASAP2 Transcription via the VDR-Bound Enhancer Region and ASAP2 May Affect Antiviral Immunity
Source: Nutrients. 2022 Nov 21;14(22):4935. doi: 10.3390/nu14224935 (PMC9699620; doi:10.3390/nu14224935)
Supplement: Supplementary file 1 [file nutrients-14-04935-s001.zip]

Archive with 1 entries (1 files):
- nutrients-1945049-supplementary.xlsx
