# Supplementary material for: 1,25(OH)2D3 Promotes Macrophage Efferocytosis Partly by Upregulating ASAP2 Transcription via the VDR-Bound Enhancer Region and ASAP2 May Affect Antiviral Immunity
Source: Nutrients. 2022 Nov 21;14(22):4935. doi: 10.3390/nu14224935 (PMC9699620; doi:10.3390/nu14224935)
Supplement: Supplementary file 1 [file nutrients-14-04935-s001.zip › nutrients-1945049-supplementary.xlsx]

## Sheet: Table S1.
				Table S1. Primers for RT-qPCR
				Genes	Forward(5'-3')	Reverse(5'-3')
				GAPDH	CATGAGAAGTATGACAACAGCCT	AGTCCTTCCACGATACCAAAGT
				Gapdh	CATCACTGCCACCCAGAAGACTG	ATGCCAGTGAGCTTCCCGTTCAG
				ASAP2	AATAAGCGGAGCGGAAATTGC	GTTTCAATGGAAGGTTTGAGGC
				Asap2	CGGAAAGTGTGGCAGAAGAGGA	CTCCTCAGGATTGGTCTTCACC
				TIM4	AAGCCACAGGTCTTCTGACTCC	AGCAGGACAGTGTCAGCAGAAG
				BAI1	ACCTGTTGGCAGAGGAGAATCG	GGTTGTCTGTCACCTGGTATGC
				STAB2	ACTGGCTCCTTACCAAACCTGC	GAGCAAACACTGTGTAGGCATCG
				ITGAV	AGGAGAAGGTGCCTACGAAGCT	GCACAGGAAAGTCTTGCTAAGGC
				ITGB5	GCCTTTCTGTGAGTGCGACAAC	CCGATGTAACCTGCATGGCACT
				ITGB3	CATGGATTCCAGCAATGTCCTCC	TTGAGGCAGGTGGCATTGAAGG
				MERTK	CAGGAAGATGGGACCTCTCTGA	GGCTGAAGTCTTTCATGCACGC
				TYRO3	GCAAGCCTTTGACAGTGTCATGG	GTTCATCGCTGATGCCCAAGCT
				AXL	GTTTGGAGCTGTGATGGAAGGC	CGCTTCACTCAGGAAATCCTCC
				GAS6	CCTTCCATGAGAAGGACCTCGT	GAAGCACTGCATCCTCGTGTTC
				MFGE8	CTGGACAAGCAGGGCAACTTCA	TGATGCCTGTCACCTCCTTCGA

## Sheet: Table S2.
Table S2.Interactome of ASAP2 in 1,25(OH)2D3 stimulated THP-1 macrophages.
Group_ID	Protein_ID	Protein_ID	Protein_name	Species	Protein_Qscore	Protein_FDR	Protein_Mass	PeptideSeqs	PepIsUnique	Unique_Peptide_Num	Unique_Spectra_Num	Coverage	Peptide_Query	Sameset	Description	Abundance	iBAQ
205_1	sp	P41091	IF2G	HUMAN	39.7719	NA	51077.2	EQYEQILAFVQGTVAEGAPIIPISAQLK;GVTIKPTVDDD;HILILQNK;IVLTNPVCTEVGEK;IVSLFAEHNDLQYAAPGGLIGVGTK;LGYANAK;LTPLSHEVISR;QDLTTLDVTK;SFDVNKPGCEVDDLK;VGQEIEVRPGIVSK	1;1;1;1;1;1;1;1;1;1	10	11	0.303	39391;16379;10901;26601;37210;4282;19233;19232;15557;28698;25733	-	Eukaryotic translation initiation factor 2 subunit 3 OS=Homo sapiens OX=9606 GN=EIF2S3 PE=1 SV=3	4.09425e+07	1.70594e+06
116_1	sp	O75165	DJC13	HUMAN	37.0154	NA	254252	ADLVPYLLK;AGFLAFTQLPK;DSLLASLLDGVR;ELIVGEIFVR;ENINQKPVVLR;EQSELVAQALK;LAVASVTEILK;MQELALSEGALPR;SNLIWNFK;VLCSYDYR	1;1;1;1;1;1;1;1;1;1	10	10	0.0464	12347;17427;19464;16888;20955;18185;15887;23616;12063;13678	-	DnaJ homolog subfamily C member 13 OS=Homo sapiens OX=9606 GN=DNAJC13 PE=1 SV=5	2.61029e+06	21050.8
159_1	sp	Q9Y6R7	FCGBP	HUMAN	32.1716	NA	571639	AGCVAESTAVCR;GATTSPGVYELSSR;GEVGFVLVDNQR;GNPAVSYVR;GSQAVSYTR;ISVAQGASK;LPVVLANGQIR;LTYNHGGITGSR;VAYDLVYYVR	1;1;1;1;1;1;1;1;1	9	10	0.0181	20073;23828;21567;10474;10633;7595;17073;17035;19922;19518	-	IgGFc-binding protein OS=Homo sapiens OX=9606 GN=FCGBP PE=1 SV=3	1.02093e+07	61133.3
253_1	sp	Q14008	CKAP5	HUMAN	30.0372	NA	225352	ALEYLK;DAAFEALGTALK;GEAVQEELLK;HINDSAPEVR;IEDLEEGQQVIR;QELLGWLAEK;QQTSLFIAR;TTGEVVSGVVSK	1;1;1;1;1;1;1;1	8	8	0.0399	4287;17908;14939;15675;23934;17263;13290;16489	-	Cytoskeleton-associated protein 5 OS=Homo sapiens OX=9606 GN=CKAP5 PE=1 SV=3	3.41417e+06	27985
512_1	sp	P22695	QCR2	HUMAN	29.4003	NA	48412.9	ATAAPAGAPPQPQDLEFTK;AVAFQNPQTHVIENLHAAAYR;EQNGDSLVHAAFVAESAVAGSAEANAFSVLQHVLGAGPHVK;LTSSLTTK;MALIGLGVSHPVLK;VTSEELHYFVQNHFTSAR;WEVADLQPQLK	1;1;1;1;1;1;1	7	10	0.2914	31299;35944;35943;41271;7289;24069;24070;34372;34371;21398	-	Cytochrome b-c1 complex subunit 2, mitochondrial OS=Homo sapiens OX=9606 GN=UQCRC2 PE=1 SV=3	924952	40215.3
502_1	sp	Q69YQ0	CYTSA	HUMAN	23.5438	NA	124525	ATVASDQIEMNR;DVEILHLR;EQLLGVQQHLSNTLK;ETIMAHQPTDVESTLLQLQEQNTAIR;LQDAIAK;SDIQDLLESVR;SLLDEHHISYVIDEDVK	1;1;1;1;1;1;1	7	7	0.0859	21653;11316;28495;39296;4818;19904;32583	-	Cytospin-A OS=Homo sapiens OX=9606 GN=SPECC1L PE=1 SV=2	3.67684e+06	53287.5
372_1	sp	Q6WCQ1	MPRIP	HUMAN	22.59	NA	116461	ENQELNAHNQELNNR;FEALDIEK;GFAAMEETHQK;QYLEELQSVQR;SQISSVNSDVEALR;VGGVGPADTHEPLRPEAEPGELER	1;1;1;1;1;1	6	6	0.081	30104;10524;19121;23151;25612;36940	-	Myosin phosphatase Rho-interacting protein OS=Homo sapiens OX=9606 GN=MPRIP PE=1 SV=3	499163	8319.38
148_1	sp	P08134	RHOC	HUMAN	18.8298	NA	21992.3	EVFEMATR;HFCPNVPIILVGNK;QVELALWDTAGQEDYDR;TCLLIVFSK;WTPEVK	1;1;1;1;1	5	5	0.2798	10983;27234;32548;13831;4855	sp|P61586|RHOA	Rho-related GTP-binding protein RhoC OS=Homo sapiens OX=9606 GN=RHOC PE=1 SV=1	8.92253e+06	811139
123_1	sp	Q9NVI7	ATD3A	HUMAN	15.8817	NA	71324.7	ATLNAFLYR;ITVLEALR;LTEGMSGR;QQQLLNEENLR;YVLKPATEGK	1;1;1;1;1	5	5	0.0726	13442;9145;7272;22974;14643	-	ATPase family AAA domain-containing protein 3A OS=Homo sapiens OX=9606 GN=ATAD3A PE=1 SV=2	339989	7555.3
173_1	sp	P14866	HNRPL	HUMAN	15.2434	NA	64092.4	LNVCVSK;SDALETLGFLNHYQMK;SSSGLLEWESK;TPASPVVHIR	1;1;1;1	4	4	0.0747	6343;30687;18374;13729	-	Heterogeneous nuclear ribonucleoprotein L OS=Homo sapiens OX=9606 GN=HNRNPL PE=1 SV=2	946290	39428.8
248_1	sp	P0DOX7	IGK	HUMAN	13.999	NA	23364.4	DSTYSLSSTLTLSK;VDNALQSGNSQESVTEQDSK;VYACEVTHQGLSSPVTK	1;1;1	3	4	0.2383	25576;34015;34014;30822	sp|P01834|IGKC	Immunoglobulin kappa light chain OS=Homo sapiens OX=9606 PE=1 SV=1	1.75311e+06	175311
276_1	sp	Q9NTI5	PDS5B	HUMAN	11.9693	NA	164563	IAPVHIDTESISALIK;IEEDFPHIR;VAEAALQIFK	1;1;1	3	3	0.0242	28477;16238;14129	-	Sister chromatid cohesion protein PDS5 homolog B OS=Homo sapiens OX=9606 GN=PDS5B PE=1 SV=1	2.32786e+06	26757
486_1	sp	O75533	SF3B1	HUMAN	11.7414	NA	145738	EVMLILIR;LDPFADGGK;QQAADLISR;TEILPPFFK	1;1;1;1	4	4	0.0268	11112;9264;11520;14194	-	Splicing factor 3B subunit 1 OS=Homo sapiens OX=9606 GN=SF3B1 PE=1 SV=3	1.20451e+06	17456.6
199_1	sp	Q9Y3B7	RM11	HUMAN	11.4181	NA	20670.4	DLSSEELAAFQK;EVAGLVTLK;IGQPTVSYFLK	1;1;1	3	3	0.1667	21758;9526;19273	-	39S ribosomal protein L11, mitochondrial OS=Homo sapiens OX=9606 GN=MRPL11 PE=1 SV=1	616500	44035.7
86_1	sp	O43660	PLRG1	HUMAN	11.1398	NA	57158.1	AVVLHPR;GPQNATDSYVHK;TGYNFQR	1;1;1	3	3	0.0506	5615;21133;8254	-	Pleiotropic regulator 1 OS=Homo sapiens OX=9606 GN=PLRG1 PE=1 SV=1	1.51285e+07	540302
51_1	sp	Q9Y5B9	SP16H	HUMAN	10.1607	NA	119838	AASITSEVFNK;EELEFEVPFR;VMEIVDADEK	1;1;1	3	3	0.0296	16611;20466;16016	-	FACT complex subunit SPT16 OS=Homo sapiens OX=9606 GN=SUPT16H PE=1 SV=1	867939	13776.8
363_1	sp	Q9P2E9	RRBP1	HUMAN	9.66526	NA	152365	HLEEIVEK;LLATEQEDAAVAK;SIEALLEAGQAR	1;1;1	3	3	0.0234	11382;22340;19420	-	Ribosome-binding protein 1 OS=Homo sapiens OX=9606 GN=RRBP1 PE=1 SV=5	2.06527e+06	19122.8
240_1	sp	Q8WY22	BRI3B	HUMAN	9.33265	NA	27817.8	SSPSGPSNPSNPSVEEK;TVNTFSQSVSSLFGEDNVR	1;1	2	2	0.1434	28380;33415	-	BRI3-binding protein OS=Homo sapiens OX=9606 GN=BRI3BP PE=1 SV=1	1.51856e+06	151856
440_1	sp	Q8NCA5	FA98A	HUMAN	9.33265	NA	55238.2	AQEGGGSEVFQELK;TTISVAHLLAAR	1;1	2	2	0.0502	25059;19277	-	Protein FAM98A OS=Homo sapiens OX=9606 GN=FAM98A PE=1 SV=2	7.30808e+06	317743
262_1	sp	Q5T1M5	FKB15	HUMAN	9.33265	NA	133547	LASLFGLDQAAAGHGNEFFQYTAPK;VTSLEEELTDLR	1;1	2	2	0.0304	37638;23390	-	FK506-binding protein 15 OS=Homo sapiens OX=9606 GN=FKBP15 PE=1 SV=2	323133	5476.84
25_1	sp	Q96BY6	DOC10	HUMAN	8.98014	NA	249373	FVFETPFTLSGK;LVSDYR;VLVQNEEDEITTTVTR	1;1;1	3	3	0.0156	22676;4636;30389	-	Dedicator of cytokinesis protein 10 OS=Homo sapiens OX=9606 GN=DOCK10 PE=1 SV=3	211142	1702.76
641_1	sp	O60568	PLOD3	HUMAN	8.44458	NA	84731.5	LVGPEEALSPGEAR;LYLDPGLR;SEDYVELVQR	1;1;1	3	3	0.0434	23833;10037;18809	-	Multifunctional procollagen lysine hydroxylase and glycosyltransferase LH3 OS=Homo sapiens OX=9606 GN=PLOD3 PE=1 SV=1	194540	4323.12
460_1	sp	P27816	MAP4	HUMAN	8.29125	NA	120930	TTTAAAVASTGPSSR;VGSLDNVGHLPAGGAVK	1;1	2	2	0.0278	22788;27009	-	Microtubule-associated protein 4 OS=Homo sapiens OX=9606 GN=MAP4 PE=1 SV=3	610481	9249.71
336_1	sp	P15259	PGAM2	HUMAN	8.29125	NA	28747.8	AMEAVAAQGK;VLIAAHGNSLR	1;1	2	2	0.083	10822;16086	sp|P18669|PGAM1	Phosphoglycerate mutase 2 OS=Homo sapiens OX=9606 GN=PGAM2 PE=1 SV=3	391342	24458.9
56_1	sp	P02042	HBD	HUMAN	8.02936	NA	16045.3	LHVDPENFR;LLVVYPWTQR;VHLTPEEK	1;1;1	3	3	0.1837	15311;19909;10183	sp|P68871|HBB	Hemoglobin subunit delta OS=Homo sapiens OX=9606 GN=HBD PE=1 SV=2	693226	63020.6
472_2	sp	Q9Y520	PRC2C	HUMAN	7.96512	NA	316718	AEHIPSGPLR;HGLQSLGK;ISAVESQPSR;VAPPAVLNDISK	1;0;1;1	3	3	0.0138	13724;6902;13628;18424	-	Protein PRRC2C OS=Homo sapiens OX=9606 GN=PRRC2C PE=1 SV=4	3.25891e+06	26712.4
77_1	sp	O43293	DAPK3	HUMAN	7.30299	NA	52503.4	ESLTEDEATQFLK;FVQDLVR	1;1	2	2	0.0441	25725;8025	-	Death-associated protein kinase 3 OS=Homo sapiens OX=9606 GN=DAPK3 PE=1 SV=1	1.63275e+06	68031.4
232_1	sp	O75494	SRS10	HUMAN	7.247	NA	31281.8	DAEDALHNLDR;GFAYVQFEDVR	1;1	2	3	0.084	19741;19742;21500	-	Serine/arginine-rich splicing factor 10 OS=Homo sapiens OX=9606 GN=SRSF10 PE=1 SV=1	2.26558e+06	161827
6_4	sp	P19013	K2C4	HUMAN	6.92229	NA	56109.3	AEAEALYQTK;AQYEEIAQR;FASFIDK;FASFIDKVQFLEQQNK;LALDIEIATYR;SKAEAEALYQTK;VQFLEQQNK	0;0;0;1;0;0;1	2	2	0.0923	15215;14713;14738;14716;6531;31703;20004;19996;20006;19991;20002;20000;20009;20011;20005;19999;20007;19994;19993;20013;19992;20010;20003;20001;19995;20008;20012;19998;19997;21796;15554	-	Keratin, type II cytoskeletal 4 OS=Homo sapiens OX=9606 GN=KRT4 PE=1 SV=5	1.00242e+07	313255
33_1	sp	Q9Y2W1	TR150	HUMAN	6.92229	NA	108601	SIFQHIQSAQSQR;SPLQSVVVR	1;1	2	2	0.023	26067;11062	-	Thyroid hormone receptor-associated protein 3 OS=Homo sapiens OX=9606 GN=THRAP3 PE=1 SV=2	3.97519e+06	69740.2
297_1	sp	P09651	ROA1	HUMAN	6.7753	NA	38723	IEVIEIMTDR;YHTVNGHNCEVR	1;1	2	2	0.0591	18270;25243	-	Heterogeneous nuclear ribonucleoprotein A1 OS=Homo sapiens OX=9606 GN=HNRNPA1 PE=1 SV=5	239172	12588
58_1	sp	P62491	RB11A	HUMAN	6.76784	NA	24378.4	AQIWDTAGQER;VVLIGDSGVGK	1;1	2	2	0.1019	19897;12647	sp|Q15907|RB11B	Ras-related protein Rab-11A OS=Homo sapiens OX=9606 GN=RAB11A PE=1 SV=3	1.08624e+06	72416.1
598_1	sp	Q9UQ80	PA2G4	HUMAN	6.74332	NA	43759.2	AFFSEVER;FDAMPFTLR	1;1	2	2	0.0431	11042;14359	-	Proliferation-associated protein 2G4 OS=Homo sapiens OX=9606 GN=PA2G4 PE=1 SV=3	2.71122e+07	1.12967e+06
153_1	sp	P11388	TOP2A	HUMAN	6.67564	NA	174276	ELILFSNSDNER;EVTFVPGLYK;FLEEFITPIVK;IFDEILVNAADNK;IVGLQYK;TLAVSGLGVVGR	0;0;1;0;0;1	2	2	0.0425	24104;16155;21698;24702;6372;15385	-	DNA topoisomerase 2-alpha OS=Homo sapiens OX=9606 GN=TOP2A PE=1 SV=3	0	0
473_1	sp	P07741	APT	HUMAN	6.2616	NA	19595.4	AAIGLLAR;IDYIAGLDSR	1;1	2	2	0.1	5453;15185	-	Adenine phosphoribosyltransferase OS=Homo sapiens OX=9606 GN=APRT PE=1 SV=2	319059	22789.9
176_1	sp	P11940	PABP1	HUMAN	6.23682	NA	70625.9	FGPALSVK;GFGFVSFER;SLGYAYVNFQQPADAER	1;1;0	2	2	0.0535	6329;12685;31541	-	Polyadenylate-binding protein 1 OS=Homo sapiens OX=9606 GN=PABPC1 PE=1 SV=2	696522	18329.5
15_2	sp	P05783	K1C18	HUMAN	6.23682	NA	48028.5	IVLQIDNAR;LAADDFR;LASYLDRVR	1;0;1	2	2	0.0581	12585;5982;5987;5986;14221	-	Keratin, type I cytoskeletal 18 OS=Homo sapiens OX=9606 GN=KRT18 PE=1 SV=2	1.23312e+07	440400
584_1	sp	P49207	RL34	HUMAN	6.23682	NA	13284.5	AFLIEEQK;IVYLYTK	1;1	2	2	0.1282	10880;8678	-	60S ribosomal protein L34 OS=Homo sapiens OX=9606 GN=RPL34 PE=1 SV=3	3.55907e+06	593179
610_1	sp	O95470	SGPL1	HUMAN	6.19414	NA	63482.7	GVTSISADTHK;LTELLVK	1;1	2	2	0.0317	14935;6252	-	Sphingosine-1-phosphate lyase 1 OS=Homo sapiens OX=9606 GN=SGPL1 PE=1 SV=3	276818	9227.26
80_1	sp	P43358	MAGA4	HUMAN	6.15447	NA	34877.5	ALAETSYVK;MIFGIDVK;YEFLWGPR	1;1;1	3	3	0.0789	10968;9347;13402	-	Melanoma-associated antigen 4 OS=Homo sapiens OX=9606 GN=MAGEA4 PE=1 SV=2	382200	23887.5
46_2	sp	P63000	RAC1	HUMAN	5.71035	NA	21436.2	CVVVGDGAVGK;TVFDEAIR;YLECSALTQR	0;1;1	2	2	0.151	13196;10131;18897	sp|P15153|RAC2;sp|P60763|RAC3	Ras-related C3 botulinum toxin substrate 1 OS=Homo sapiens OX=9606 GN=RAC1 PE=1 SV=1	1.46713e+06	163015
15_6	sp	P13646	K1C13	HUMAN	5.13228	NA	49557.4	ALEEANADLEVK;ILTATIENNR;KNHEEEMK;LAADDFR;LEQEIATYR;QSVEADINGLR;QSVEADINGLRR;TRLEQEIATYR;VLDELTLSK	0;1;0;0;0;0;0;0;1	2	2	0.1507	20686;20689;20690;20687;20691;20685;20692;20725;15916;12653;5982;5987;5986;15181;17749;17746;17772;17183;17743;17748;17216;17214;17774;17775;22300;22337;22835;22837;11959	-	Keratin, type I cytoskeletal 13 OS=Homo sapiens OX=9606 GN=KRT13 PE=1 SV=4	145094	4534.18
375_1	sp	O60832	DKC1	HUMAN	4.86789	NA	57637.8	APQVVAEAAK;LHNAIEGGTQLSR	1;1	2	2	0.0447	11021;23238	-	H/ACA ribonucleoprotein complex subunit DKC1 OS=Homo sapiens OX=9606 GN=DKC1 PE=1 SV=3	219570	6457.94
622_1	sp	Q14739	LBR	HUMAN	4.82319	NA	70658	ENDIKPLTSFR;IGTFDLK	1;1	2	2	0.0293	21229;5649	-	Delta(14)-sterol reductase LBR OS=Homo sapiens OX=9606 GN=LBR PE=1 SV=2	224464	8313.47
6_8	sp	O95678	K2C75	HUMAN	4.77878	NA	59524	AEAESWYQTK;AQYEDIANR;AQYEDIANRSR;DVDAAYMNK;FASFIDK;FASFIDKVR;FLEQQNK;KLLEGEECR;LALDVEIATYR;NLDLDSIIAEVK;SRAEAESWYQTK;YEDEINK;YEDEINKR;YEELQVTAGR	0;1;1;0;0;0;0;0;0;0;0;0;0;0	2	2	0.1742	18080;18115;13802;21303;12596;12184;12206;6531;13886;8888;8890;8886;8885;15543;15542;19616;19627;19608;19621;19610;19609;19630;19629;19611;19623;19624;19619;19626;19618;19631;19625;19612;19614;19622;19613;19617;19628;19632;19620;19615;21510;21486;21511;21489;21484;24574;24573;24572;9015;13377;13378;13375;13379;16576;16574;16569;16571	-	Keratin, type II cytoskeletal 75 OS=Homo sapiens OX=9606 GN=KRT75 PE=1 SV=2	2.4676e+06	72576.4
349_2	sp	B2RPK0	HGB1A	HUMAN	4.66632	NA	24222.8	FEDMAK;IKGEHPGLSIGDVAK	0;1	1	1	0.0995	4357;25913	sp|P09429|HMGB1	Putative high mobility group protein B1-like 1 OS=Homo sapiens OX=9606 GN=HMGB1P1 PE=5 SV=1	0	0
621_1	sp	Q9Y230	RUVB2	HUMAN	4.66632	NA	51124.6	AAGVVLEMIR	1	1	1	0.0216	13145	-	RuvB-like 2 OS=Homo sapiens OX=9606 GN=RUVBL2 PE=1 SV=3	92412.4	3300.44
515_1	sp	Q16666	IF16	HUMAN	4.66632	NA	88199.4	EVDATSPAPSTSSTVK	1	1	1	0.0204	26808	-	Gamma-interferon-inducible protein 16 OS=Homo sapiens OX=9606 GN=IFI16 PE=1 SV=3	0	0
380_1	sp	P42696	RBM34	HUMAN	4.66632	NA	48535.1	IQINQEEER	1	1	1	0.0209	16345	-	RNA-binding protein 34 OS=Homo sapiens OX=9606 GN=RBM34 PE=1 SV=2	467734	15088.2
114_1	sp	O60524	NEMF	HUMAN	4.66632	NA	122878	LEALQQAQEIDK	1	1	2	0.0112	22999;22997	-	Nuclear export mediator factor NEMF OS=Homo sapiens OX=9606 GN=NEMF PE=1 SV=4	58066	967.766
513_1	sp	Q8IZH2	XRN1	HUMAN	4.66632	NA	193985	TLDDLFPLR	1	1	1	0.0053	14124	-	5'-3' exoribonuclease 1 OS=Homo sapiens OX=9606 GN=XRN1 PE=1 SV=1	25062.7	301.96
182_1	sp	P07305	H10	HUMAN	4.66632	NA	20850.2	YSDMIVAAIQAEK	1	1	1	0.067	24165	-	Histone H1.0 OS=Homo sapiens OX=9606 GN=H1-0 PE=1 SV=3	2.31605e+06	289506
421_1	sp	Q9BUJ2	HNRL1	HUMAN	4.66632	NA	95679.3	NYILDQTNVYGSAQR	1	1	1	0.0175	28997	-	Heterogeneous nuclear ribonucleoprotein U-like protein 1 OS=Homo sapiens OX=9606 GN=HNRNPUL1 PE=1 SV=2	0	0
23_1	sp	A0A075B6P5	KV228	HUMAN	4.66632	NA	12948.5	FSGSGSGTDFTLK	1	1	1	0.1083	20760	sp|A0A0A0MRZ7|KVD26;sp|A0A075B6S2|KVD29;sp|P06310|KV230;sp|A0A087WW87|KV240;sp|A2NJV5|KV229;sp|A0A075B6S6|KVD30	Immunoglobulin kappa variable 2-28 OS=Homo sapiens OX=9606 GN=IGKV2-28 PE=3 SV=1 >sp|P01615|KVD28 Immunoglobulin kappa variable 2D-28 OS=Homo sapiens OX=9606 GN=IGKV2D-28 PE=1 SV=2	1.60256e+06	534188
154_1	sp	P62913	RL11	HUMAN	4.66632	NA	20239.6	VLEQLTGQTPVFSK	1	1	1	0.0787	26392	-	60S ribosomal protein L11 OS=Homo sapiens OX=9606 GN=RPL11 PE=1 SV=2	71794.2	7977.13
406_1	sp	Q9NRJ3	CCL28	HUMAN	4.66632	NA	14270.4	ADGDCDLAAVILHVK	1	1	1	0.1181	27082	-	C-C motif chemokine 28 OS=Homo sapiens OX=9606 GN=CCL28 PE=1 SV=1	0	0
294_1	sp	P24390	ERD21	HUMAN	4.66632	NA	24526	TGEAETITSHYLFALGVYR	1	1	1	0.0896	33928	-	ER lumen protein-retaining receptor 1 OS=Homo sapiens OX=9606 GN=KDELR1 PE=1 SV=1	3.33351e+06	416689
555_1	sp	O75907	DGAT1	HUMAN	4.66632	NA	55242.5	DAAAGPDVGAAGDAPAPAPNK	1	1	1	0.043	30209	-	Diacylglycerol O-acyltransferase 1 OS=Homo sapiens OX=9606 GN=DGAT1 PE=1 SV=2	0	0
526_1	sp	Q13435	SF3B2	HUMAN	4.66632	NA	100165	AAVLLEQER	1	1	1	0.0101	12253	-	Splicing factor 3B subunit 2 OS=Homo sapiens OX=9606 GN=SF3B2 PE=1 SV=2	0	0
235_1	sp	O43390	HNRPR	HUMAN	4.66632	NA	70899.2	AGPIWDLR;GFCFLEYEDHK;NLATTVTEEILEK;TGYTLDVTTGQR	0;0;1;0	1	1	0.0695	9467;24339;24682;20997	-	Heterogeneous nuclear ribonucleoprotein R OS=Homo sapiens OX=9606 GN=HNRNPR PE=1 SV=1	280746	6847.46
572_1	sp	Q9H078	CLPB	HUMAN	4.66632	NA	78680	IAENLGDVQISDK	1	1	1	0.0184	23342	-	Caseinolytic peptidase B protein homolog OS=Homo sapiens OX=9606 GN=CLPB PE=1 SV=1	106782	2542.42
393_1	sp	O60610	DIAP1	HUMAN	4.66632	NA	141258	QDLEAEVSQLTGEVAK	1	1	1	0.0126	28625	-	Protein diaphanous homolog 1 OS=Homo sapiens OX=9606 GN=DIAPH1 PE=1 SV=2	1.04001e+06	14857.3
475_1	sp	Q9NUL3	STAU2	HUMAN	4.66632	NA	62569.3	VGNEVATGTGPNK	1	1	1	0.0228	19012	-	Double-stranded RNA-binding protein Staufen homolog 2 OS=Homo sapiens OX=9606 GN=STAU2 PE=1 SV=2	0	0
396_1	sp	O43172	PRP4	HUMAN	4.66632	NA	58412.4	NILSVVGTDALK	1	1	1	0.023	18573	-	U4/U6 small nuclear ribonucleoprotein Prp4 OS=Homo sapiens OX=9606 GN=PRPF4 PE=1 SV=2	161578	5571.67
289_1	sp	Q01082	SPTB2	HUMAN	4.66632	NA	274439	LTTLELLEVR	1	1	1	0.0042	17266	-	Spectrin beta chain, non-erythrocytic 1 OS=Homo sapiens OX=9606 GN=SPTBN1 PE=1 SV=2	0	0
523_1	sp	P52292	IMA1	HUMAN	4.66632	NA	57825.9	GINSSNVENQLQATQAAR	1	1	1	0.034	31169	-	Importin subunit alpha-1 OS=Homo sapiens OX=9606 GN=KPNA2 PE=1 SV=1	9.00389e+06	360156
613_1	sp	P62851	RS25	HUMAN	4.66632	NA	13733.7	AALQELLSK	1	1	1	0.072	10749	-	40S ribosomal protein S25 OS=Homo sapiens OX=9606 GN=RPS25 PE=1 SV=1	1.674e+06	279000
15_1	sp	Q15323	K1H1	HUMAN	4.66632	NA	47207.1	LAADDFR;QNQEYQVLLDVR	0;1	1	1	0.0457	5982;5987;5986;25614	sp|Q14532|K1H2;sp|Q14525|KT33B;sp|Q92764|KRT35	Keratin, type I cuticular Ha1 OS=Homo sapiens OX=9606 GN=KRT31 PE=1 SV=3	934230	35931.9
617_1	sp	O75821	EIF3G	HUMAN	4.66632	NA	35588.9	VTNLSEDTR	1	1	1	0.0281	12410	-	Eukaryotic translation initiation factor 3 subunit G OS=Homo sapiens OX=9606 GN=EIF3G PE=1 SV=2	0	0
505_1	sp	P49750	YLPM1	HUMAN	4.66632	NA	241495	TTVQQEPLESGAK	1	1	1	0.0061	23044	-	YLP motif-containing protein 1 OS=Homo sapiens OX=9606 GN=YLPM1 PE=1 SV=4	574984	5807.91
85_1	sp	P51114	FXR1	HUMAN	4.66632	NA	69677.9	VNILSDMHLR	1	1	1	0.0161	17604	-	Fragile X mental retardation syndrome-related protein 1 OS=Homo sapiens OX=9606 GN=FXR1 PE=1 SV=3	0	0
632_1	sp	Q9NS69	TOM22	HUMAN	4.66632	NA	15511.8	LQMEQQQQLQQR	1	1	1	0.0845	26590	-	Mitochondrial import receptor subunit TOM22 homolog OS=Homo sapiens OX=9606 GN=TOMM22 PE=1 SV=3	27023.1	3860.44
563_1	sp	Q9HC36	MRM3	HUMAN	4.66632	NA	46990.4	APSTWEESGLR	1	1	1	0.0262	18648	-	rRNA methyltransferase 3, mitochondrial OS=Homo sapiens OX=9606 GN=MRM3 PE=1 SV=2	394222	15768.9
344_1	sp	Q9UBS3	DNJB9	HUMAN	4.66632	NA	25502.2	EIAEAYETLSDANR	1	1	1	0.0628	26878	-	DnaJ homolog subfamily B member 9 OS=Homo sapiens OX=9606 GN=DNAJB9 PE=1 SV=1	0	0
643_1	sp	Q7Z2W4	ZCCHV	HUMAN	4.66632	NA	101367	ATDLGGTSQAGTSQR	1	1	1	0.0166	24461	-	Zinc finger CCCH-type antiviral protein 1 OS=Homo sapiens OX=9606 GN=ZC3HAV1 PE=1 SV=3	0	0
300_1	sp	Q14669	TRIPC	HUMAN	4.66632	NA	220296	HLDQEQQLK	1	1	1	0.0045	15700	-	E3 ubiquitin-protein ligase TRIP12 OS=Homo sapiens OX=9606 GN=TRIP12 PE=1 SV=1	42153.6	366.553
202_1	sp	Q14651	PLSI	HUMAN	4.66632	NA	70209.3	IENCNYAVELGK;LSPEELLLR	1;0	1	1	0.0334	23499;13477	-	Plastin-1 OS=Homo sapiens OX=9606 GN=PLS1 PE=1 SV=2	1.63128e+06	49432.7
364_1	sp	Q9NXH8	TOR4A	HUMAN	4.66632	NA	46884.9	SAEAAAAQAEEDLR	1	1	1	0.0331	23984	-	Torsin-4A OS=Homo sapiens OX=9606 GN=TOR4A PE=1 SV=2	653306	23332.4
366_1	sp	Q96RQ9	OXLA	HUMAN	4.66632	NA	62841.7	LALDDVAALHGPVVR	1	1	1	0.0265	26371	-	L-amino-acid oxidase OS=Homo sapiens OX=9606 GN=IL4I1 PE=1 SV=1	0	0
24_2	sp	Q13509	TBB3	HUMAN	3.62493	NA	50400.3	AILVDLEPGTMDSVR;ALTVPELTQQMFDAK;EIVHIQAGQCGNQIGAK;EVDEQMLAIQSK;FPGQLNADLR;GHYTEGAELVDSVLDVVR;IMNTFSVVPSPK;ISEQFTAMFR;ISVYYNEASSHK;LAVNMVPFPR;NSSYFVEWIPNNVK	0;0;0;0;0;0;0;0;1;0;0	1	1	0.3222	27339;27570;28265;30106;30107;23110;15452;15450;31906;31905;21230;18561;23248;15879;28338	-	Tubulin beta-3 chain OS=Homo sapiens OX=9606 GN=TUBB3 PE=1 SV=2	0	0
576_1	sp	P56537	IF6	HUMAN	3.62493	NA	26582.2	NSLPDTVQIR	1	1	1	0.0408	15841	-	Eukaryotic translation initiation factor 6 OS=Homo sapiens OX=9606 GN=EIF6 PE=1 SV=1	2.25874e+06	225874
511_1	sp	P06756	ITAV	HUMAN	3.62493	NA	115964	MFLLVGAPK	1	1	1	0.0086	10837	-	Integrin alpha-V OS=Homo sapiens OX=9606 GN=ITGAV PE=1 SV=2	0	0
21_1	sp	Q9Y4I1	MYO5A	HUMAN	3.62493	NA	215269	VLSLQEEIAK	1	1	1	0.0054	15419	-	Unconventional myosin-Va OS=Homo sapiens OX=9606 GN=MYO5A PE=1 SV=2	320133	2690.19
355_1	sp	Q13303	KCAB2	HUMAN	3.62493	NA	40974	AEVVLGNIIK	1	1	1	0.0272	13021	-	Voltage-gated potassium channel subunit beta-2 OS=Homo sapiens OX=9606 GN=KCNAB2 PE=1 SV=2	0	0
574_1	sp	P29400	CO4A5	HUMAN	3.62493	NA	160943	AHGQDLGTAGSCLR	1	1	1	0.0083	24293	sp|P02462|CO4A1	Collagen alpha-5(IV) chain OS=Homo sapiens OX=9606 GN=COL4A5 PE=1 SV=2	0	0
554_1	sp	Q9BY44	EIF2A	HUMAN	3.62493	NA	64949.2	VNIISVTNK	1	1	1	0.0154	11132	-	Eukaryotic translation initiation factor 2A OS=Homo sapiens OX=9606 GN=EIF2A PE=1 SV=3	1.79363e+06	48476.5
607_1	sp	Q9NY12	GAR1	HUMAN	3.62493	NA	22334.2	VDEIFGQLR	1	1	1	0.0415	13721	-	H/ACA ribonucleoprotein complex subunit 1 OS=Homo sapiens OX=9606 GN=GAR1 PE=1 SV=1	0	0
135_1	sp	Q9P265	DIP2B	HUMAN	3.62493	NA	171382	LAYTLLNK	1	1	1	0.0051	9700	sp|Q14689|DIP2A	Disco-interacting protein 2 homolog B OS=Homo sapiens OX=9606 GN=DIP2B PE=1 SV=3	55131.6	725.416
645_1	sp	Q9UM00	TMCO1	HUMAN	3.62493	NA	27061.4	ILGLAPSR	1	1	1	0.0335	6509	-	Calcium load-activated calcium channel OS=Homo sapiens OX=9606 GN=TMCO1 PE=1 SV=2	220933	22093.3
436_1	sp	P40939	ECHA	HUMAN	3.62493	NA	82946.9	MQLLEIITTEK	1	1	1	0.0144	21198	-	Trifunctional enzyme subunit alpha, mitochondrial OS=Homo sapiens OX=9606 GN=HADHA PE=1 SV=2	3.15094e+06	71612.2
597_1	sp	P22234	PUR6	HUMAN	3.38828	NA	47049.1	IATGSFLK	1	1	1	0.0188	6818	-	Multifunctional protein ADE2 OS=Homo sapiens OX=9606 GN=PAICS PE=1 SV=3	1.66283e+06	63955.2
40_1	sp	Q9HAU5	RENT2	HUMAN	3.38828	NA	147717	LDLLPFYAR	1	1	1	0.0071	14732	-	Regulator of nonsense transcripts 2 OS=Homo sapiens OX=9606 GN=UPF2 PE=1 SV=1	179108	2673.26
128_1	sp	P62244	RS15A	HUMAN	3.38828	NA	14830	IVVNLTGR	1	1	1	0.0615	7887	-	40S ribosomal protein S15a OS=Homo sapiens OX=9606 GN=RPS15A PE=1 SV=2	275130	25011.8
479_1	sp	Q9Y2T2	AP3M1	HUMAN	3.38828	NA	46909.3	VLTWDVGK	1	1	1	0.0191	9229	-	AP-3 complex subunit mu-1 OS=Homo sapiens OX=9606 GN=AP3M1 PE=1 SV=1	118108	5135.15
474_1	sp	Q9UHD8	SEPT9	HUMAN	3.38828	NA	65360.8	VEIQMPKPAEAPTAPSPAQTLENSEPAPVSQLQSRLEPKPQPPVAEATPR	1	1	1	0.0853	41995	-	Septin-9 OS=Homo sapiens OX=9606 GN=SEPTIN9 PE=1 SV=2	0	0
416_1	sp	Q8NDA2	HMCN2	HUMAN	3.38828	NA	541639	QDVVLQVHMPPSILGEELNVSVVANESVALECQSHAMPPPVLSWWK	1	1	1	0.0091	41912	-	Hemicentin-2 OS=Homo sapiens OX=9606 GN=HMCN2 PE=2 SV=3	0	0
204_1	sp	Q9BQ67	GRWD1	HUMAN	3.38828	NA	49388.2	GQVEVFALR	1	1	1	0.0202	11991	-	Glutamate-rich WD repeat-containing protein 1 OS=Homo sapiens OX=9606 GN=GRWD1 PE=1 SV=1	70986	3943.67
265_1	sp	Q3B8N2	LEG9B	HUMAN	3.38828	NA	39634.9	SIILSGTVLPSAQR	1	1	1	0.0393	24288	sp|Q6DKI2|LEG9C	Galectin-9B OS=Homo sapiens OX=9606 GN=LGALS9B PE=1 SV=3	20419.9	1276.24
312_1	sp	O00515	LAD1	HUMAN	3.38828	NA	57096.8	LNLWISR	1	1	1	0.0135	8729	-	Ladinin-1 OS=Homo sapiens OX=9606 GN=LAD1 PE=1 SV=2	1.04437e+08	2.54723e+06
34_1	sp	Q8WV99	ZFN2B	HUMAN	3.38828	NA	28004.3	ALEMSLAETKPQVPSCQEEEDLALAQALSASEAEYQRQQAQSR	1	1	1	0.1673	41754	-	AN1-type zinc finger protein 2B OS=Homo sapiens OX=9606 GN=ZFAND2B PE=1 SV=1	0	0
532_1	sp	Q9Y3Z3	SAMH1	HUMAN	3.38828	NA	72154.8	SFLYEIVSNK	1	1	1	0.016	17671	-	Deoxynucleoside triphosphate triphosphohydrolase SAMHD1 OS=Homo sapiens OX=9606 GN=SAMHD1 PE=1 SV=2	191936	4798.39
546_1	sp	P53355	DAPK1	HUMAN	3.22974	NA	159945	IIDFGLAHK	1	1	1	0.0063	11845	-	Death-associated protein kinase 1 OS=Homo sapiens OX=9606 GN=DAPK1 PE=1 SV=6	1.74656e+06	21832
113_1	sp	Q96EY4	TMA16	HUMAN	3.22974	NA	23849.4	EWDFDLK	1	1	1	0.0345	10176	-	Translation machinery-associated protein 16 OS=Homo sapiens OX=9606 GN=TMA16 PE=1 SV=2	0	0
67_1	sp	P07948	LYN	HUMAN	3.11839	NA	58536.8	VIEDNEYTAR	1	1	1	0.0195	17983	sp|P08631|HCK	Tyrosine-protein kinase Lyn OS=Homo sapiens OX=9606 GN=LYN PE=1 SV=3	852690	25839.1
636_1	sp	Q9Y5S2	MRCKB	HUMAN	3.11839	NA	194193	ELLEEMEILK	1	1	1	0.0058	19087	-	Serine/threonine-protein kinase MRCK beta OS=Homo sapiens OX=9606 GN=CDC42BPB PE=1 SV=2	0	0
588_1	sp	P02461	CO3A1	HUMAN	3.11839	NA	138479	GPVGPSGPPGK	1	1	1	0.0075	10107	-	Collagen alpha-1(III) chain OS=Homo sapiens OX=9606 GN=COL3A1 PE=1 SV=4	2.04902e+06	26960.8
522_1	sp	Q8WU90	ZC3HF	HUMAN	2.95893	NA	48572.6	EVFEFRPELVNDDDEEADDTR	1	1	1	0.0493	37077	-	Zinc finger CCCH domain-containing protein 15 OS=Homo sapiens OX=9606 GN=ZC3H15 PE=1 SV=1	0	0
277_1	sp	O75306	NDUS2	HUMAN	2.95893	NA	52511.7	MFEFYER	1	1	1	0.0151	12046	-	NADH dehydrogenase [ubiquinone] iron-sulfur protein 2, mitochondrial OS=Homo sapiens OX=9606 GN=NDUFS2 PE=1 SV=2	0	0
509_1	sp	Q7LGA3	HS2ST	HUMAN	2.95893	NA	41854.4	TASTSFTNIAYDLCAK	1	1	1	0.0449	29265	-	Heparan sulfate 2-O-sulfotransferase 1 OS=Homo sapiens OX=9606 GN=HS2ST1 PE=1 SV=1	1.05942e+08	5.29711e+06
87_1	sp	Q92878	RAD50	HUMAN	2.95893	NA	153797	TANQLMNDFAEK	1	1	1	0.0091	22875	-	DNA repair protein RAD50 OS=Homo sapiens OX=9606 GN=RAD50 PE=1 SV=1	1.3973e+06	14405.2
528_1	sp	O95758	PTBP3	HUMAN	2.84853	NA	59652	DFSNSPLHR	1	1	1	0.0163	13576	-	Polypyrimidine tract-binding protein 3 OS=Homo sapiens OX=9606 GN=PTBP3 PE=1 SV=2	138381	7283.21
340_1	sp	O43432	IF4G3	HUMAN	2.84853	NA	176542	FIGELFK;FMLQDVIDLR;MDQYFNQMEK;MLTEAIMHDCVVK	0;1;0;0	1	1	0.0252	7378;19168;21614;26383	-	Eukaryotic translation initiation factor 4 gamma 3 OS=Homo sapiens OX=9606 GN=EIF4G3 PE=1 SV=2	10678.4	110.086
55_1	sp	Q9UQB8	BAIP2	HUMAN	2.84853	NA	60829.6	SNLVISDPIPGAKPLPVPPELAPFVGRMSAQESTPIMNGVTGPDGEDYSPWADR	1	1	1	0.0978	42404	-	Brain-specific angiogenesis inhibitor 1-associated protein 2 OS=Homo sapiens OX=9606 GN=BAIAP2 PE=1 SV=1	2.83344e+06	65893.9
410_1	sp	Q99986	VRK1	HUMAN	2.80586	NA	45447.4	FGSDLQK	1	1	1	0.0177	5659	-	Serine/threonine-protein kinase VRK1 OS=Homo sapiens OX=9606 GN=VRK1 PE=1 SV=1	725057	30210.7
131_1	sp	Q2M2I8	AAK1	HUMAN	2.80586	NA	103821	TPIIHR	1	1	1	0.0062	4290	sp|Q9NSY1|BMP2K	AP2-associated protein kinase 1 OS=Homo sapiens OX=9606 GN=AAK1 PE=1 SV=3	0	0
408_1	sp	Q9BRR6	ADPGK	HUMAN	2.72146	NA	54054.7	NDLEEAFIHFMGKGAAAER	1	1	1	0.0382	33610	-	ADP-dependent glucokinase OS=Homo sapiens OX=9606 GN=ADPGK PE=1 SV=1	6.5981e+06	329905
13_1	sp	Q9H4M9	EHD1	HUMAN	2.68852	NA	60588.7	HLIEQDFPGMR	1	1	1	0.0206	21900	-	EH domain-containing protein 1 OS=Homo sapiens OX=9606 GN=EHD1 PE=1 SV=2	667194	20218
544_1	sp	P02458	CO2A1	HUMAN	2.65758	NA	141698	GLTGPIGPPGPAGANGEK	1	1	1	0.0121	27007	-	Collagen alpha-1(II) chain OS=Homo sapiens OX=9606 GN=COL2A1 PE=1 SV=3	0	0
307_1	sp	O15427	MOT4	HUMAN	2.63667	NA	49436.9	LLDLSVFR	1	1	1	0.0172	10480	-	Monocarboxylate transporter 4 OS=Homo sapiens OX=9606 GN=SLC16A3 PE=1 SV=1	0	0
150_1	sp	P57775	FBXW4	HUMAN	2.63667	NA	46307.2	VKVSQNWR	1	1	1	0.0194	11951	-	F-box/WD repeat-containing protein 4 OS=Homo sapiens OX=9606 GN=FBXW4 PE=1 SV=1	52155.1	3067.95
227_1	sp	Q7KZF4	SND1	HUMAN	2.63667	NA	101934	QFLPFLQR	1	1	1	0.0088	12789	-	Staphylococcal nuclease domain-containing protein 1 OS=Homo sapiens OX=9606 GN=SND1 PE=1 SV=1	0	0
403_1	sp	P46063	RECQ1	HUMAN	2.55702	NA	73410	EVFLVMPTGGGK	1	1	1	0.0185	18724	-	ATP-dependent DNA helicase Q1 OS=Homo sapiens OX=9606 GN=RECQL PE=1 SV=3	1.17802e+06	31838.4
452_1	sp	Q8TAA3	PSMA8	HUMAN	2.53885	NA	28512.1	ALLEVVQSGGK	1	1	1	0.043	14477	sp|O14818|PSA7	Proteasome subunit alpha-type 8 OS=Homo sapiens OX=9606 GN=PSMA8 PE=2 SV=3	0	0
458_1	sp	Q9NUQ6	SPS2L	HUMAN	2.53885	NA	61690.7	FNPQYHNNR	1	1	1	0.0161	17341	-	SPATS2-like protein OS=Homo sapiens OX=9606 GN=SPATS2L PE=1 SV=2	618005	15846.3
48_1	sp	P33241	LSP1	HUMAN	2.53885	NA	37169	WETGEVQAQSAAK	1	1	1	0.0383	23388	-	Lymphocyte-specific protein 1 OS=Homo sapiens OX=9606 GN=LSP1 PE=1 SV=1	378990	19946.8
143_1	sp	Q9H299	SH3L3	HUMAN	2.53885	NA	10431.3	VYSTSVTGSR	1	1	1	0.1075	13044	-	SH3 domain-binding glutamic acid-rich-like protein 3 OS=Homo sapiens OX=9606 GN=SH3BGRL3 PE=1 SV=1	1.392e+06	348001
72_1	sp	Q9NUU7	DD19A	HUMAN	2.53885	NA	53940.8	IQEHFNK	1	1	1	0.0146	9158	sp|Q9UMR2|DD19B	ATP-dependent RNA helicase DDX19A OS=Homo sapiens OX=9606 GN=DDX19A PE=1 SV=1	1.50245e+06	44189.6
448_1	sp	O43402	EMC8	HUMAN	2.50007	NA	23757.7	ISASLLDSR	1	1	1	0.0429	10446	-	ER membrane protein complex subunit 8 OS=Homo sapiens OX=9606 GN=EMC8 PE=1 SV=1	748659	62388.3
82_1	sp	P12107	COBA1	HUMAN	2.50007	NA	180954	TVIEINTPK	1	1	1	0.005	11873	-	Collagen alpha-1(XI) chain OS=Homo sapiens OX=9606 GN=COL11A1 PE=1 SV=4	100366	1003.66
373_1	sp	Q969V3	NCLN	HUMAN	2.50007	NA	62934.6	EGTLQHAFLR	1	1	1	0.0178	16800	-	Nicalin OS=Homo sapiens OX=9606 GN=NCLN PE=1 SV=2	67929.3	2612.66
478_1	sp	O95819	M4K4	HUMAN	2.46009	NA	142013	QQLLQEQQLR	1	1	1	0.0081	20156	-	Mitogen-activated protein kinase kinase kinase kinase 4 OS=Homo sapiens OX=9606 GN=MAP4K4 PE=1 SV=2	7.50611e+06	117283
383_1	sp	P21912	SDHB	HUMAN	2.44376	NA	31608.8	IDTNLNK	1	1	1	0.025	6308	-	Succinate dehydrogenase [ubiquinone] iron-sulfur subunit, mitochondrial OS=Homo sapiens OX=9606 GN=SDHB PE=1 SV=3	1.04886e+07	476756
549_1	sp	O75934	SPF27	HUMAN	2.3929	NA	26115	NDITAWQECVNNSMAQLEHQAVR	1	1	1	0.1022	37984	-	Pre-mRNA-splicing factor SPF27 OS=Homo sapiens OX=9606 GN=BCAS2 PE=1 SV=1	0	0
151_1	sp	Q10713	MPPA	HUMAN	2.37942	NA	58215.6	LTDEEVEMTR	1	1	1	0.019	18366	-	Mitochondrial-processing peptidase subunit alpha OS=Homo sapiens OX=9606 GN=PMPCA PE=1 SV=2	0	0
602_1	sp	O75448	MED24	HUMAN	2.37942	NA	110234	TLSSTKNR	1	1	1	0.0081	8892	-	Mediator of RNA polymerase II transcription subunit 24 OS=Homo sapiens OX=9606 GN=MED24 PE=1 SV=1	346852	5878.86
420_1	sp	Q9UKY3	CES1P	HUMAN	2.3534	NA	30659.2	AGQLISELFTNR	1	1	1	0.0418	22052	-	Putative inactive carboxylesterase 4 OS=Homo sapiens OX=9606 GN=CES1P1 PE=5 SV=2	607147	67460.8
140_1	sp	Q8IWU5	SULF2	HUMAN	2.3534	NA	100390	SSILTGK	1	1	1	0.008	3643	-	Extracellular sulfatase Sulf-2 OS=Homo sapiens OX=9606 GN=SULF2 PE=1 SV=1	1.24956e+06	32040
138_1	sp	O43159	RRP8	HUMAN	2.34217	NA	50683.1	TEVSPVPR	1	1	1	0.0175	8234	-	Ribosomal RNA-processing protein 8 OS=Homo sapiens OX=9606 GN=RRP8 PE=1 SV=2	471977	19665.7
404_1	sp	Q6B0B8	TIGD3	HUMAN	2.34217	NA	51993.9	LAAIQSER	1	1	1	0.017	8337	-	Tigger transposable element-derived protein 3 OS=Homo sapiens OX=9606 GN=TIGD3 PE=2 SV=1	2.21519e+06	71457.6
198_1	sp	Q8NFA0	UBP32	HUMAN	2.34217	NA	181540	NFTNGMVNGHMPSLPDSPFTGYIIAVHR	1	1	1	0.0175	39683	sp|P35125|UBP6	Ubiquitin carboxyl-terminal hydrolase 32 OS=Homo sapiens OX=9606 GN=USP32 PE=1 SV=1	0	0
447_1	sp	O43772	MCAT	HUMAN	2.34217	NA	32922.1	EGITGLYR	1	1	1	0.0266	8964	-	Mitochondrial carnitine/acylcarnitine carrier protein OS=Homo sapiens OX=9606 GN=SLC25A20 PE=1 SV=1	161871	8519.51
102_1	sp	Q86YV6	MYLK4	HUMAN	2.31547	NA	44479.6	IIDFGLAR	1	1	1	0.0206	8822	sp|Q9H1R3|MYLK2;sp|Q32MK0|MYLK3	Myosin light chain kinase family member 4 OS=Homo sapiens OX=9606 GN=MYLK4 PE=1 SV=2	0	0
20_1	sp	O60684	IMA7	HUMAN	2.30573	NA	59991.5	FVEFLK	1	1	1	0.0112	5401	sp|P52294|IMA5	Importin subunit alpha-7 OS=Homo sapiens OX=9606 GN=KPNA6 PE=1 SV=1	0	0
252_1	sp	P42685	FRK	HUMAN	2.30573	NA	58217.3	WTAPEAIR	1	1	1	0.0158	9931	-	Tyrosine-protein kinase FRK OS=Homo sapiens OX=9606 GN=FRK PE=1 SV=1	797757	23463.4
398_1	sp	Q68DE3	USF3	HUMAN	2.30573	NA	241503	YVATDINLNNSFPADGQPVEQVVVTLPSCPSLPMQPLIAQPQVKSQPPK	1	1	1	0.0218	41997	-	Basic helix-loop-helix domain-containing protein USF3 OS=Homo sapiens OX=9606 GN=USF3 PE=1 SV=4	508039	6597.91
342_1	sp	O75323	NIPS2	HUMAN	2.30573	NA	33721.2	IMIPLK	1	1	1	0.021	3840	sp|Q9BPW8|NIPS1	Protein NipSnap homolog 2 OS=Homo sapiens OX=9606 GN=NIPSNAP2 PE=1 SV=1	91798	4831.47
559_1	sp	Q9BRP8	PYM1	HUMAN	2.29401	NA	22642	ALEEELEDLELGL	1	1	1	0.0637	24915	-	Partner of Y14 and mago OS=Homo sapiens OX=9606 GN=PYM1 PE=1 SV=1	0	0
258_1	sp	Q13601	KRR1	HUMAN	2.29401	NA	43637.7	VVLDTMK	1	1	1	0.0184	5944	-	KRR1 small subunit processome component homolog OS=Homo sapiens OX=9606 GN=KRR1 PE=1 SV=4	4.76074e+07	1.98364e+06
191_1	sp	Q9Y5G1	PCDGF	HUMAN	2.29401	NA	101142	VLVDDR	1	1	1	0.0065	3870	sp|Q9UN71|PCDGG	Protocadherin gamma-B3 OS=Homo sapiens OX=9606 GN=PCDHGB3 PE=1 SV=4	2.34211e+06	57124.6
560_1	sp	Q9H2G4	TSYL2	HUMAN	2.28582	NA	79386.8	ISILINR	1	1	1	0.0101	6573	-	Testis-specific Y-encoded-like protein 2 OS=Homo sapiens OX=9606 GN=TSPYL2 PE=1 SV=1	0	0
459_1	sp	P55265	DSRAD	HUMAN	2.28582	NA	135981	FVYQAK	1	1	1	0.0049	4701	-	Double-stranded RNA-specific adenosine deaminase OS=Homo sapiens OX=9606 GN=ADAR PE=1 SV=4	443273	5910.31
601_1	sp	Q63HN8	RN213	HUMAN	2.28582	NA	591030	FPAHILDCLSGIYYRLPGLEQVLNTQDVQDVQNVQNILEMLLR	1	1	1	0.0083	41881	-	E3 ubiquitin-protein ligase RNF213 OS=Homo sapiens OX=9606 GN=RNF213 PE=1 SV=3	0	0
61_1	sp	Q8NCI6	GLBL3	HUMAN	2.28582	NA	74775.4	VNFSWQIQNEQKGITGSVSINNSSLEGFTIYSLEMK	1	1	1	0.0551	41263	-	Beta-galactosidase-1-like protein 3 OS=Homo sapiens OX=9606 GN=GLB1L3 PE=2 SV=3	0	0
605_1	sp	Q03164	KMT2A	HUMAN	2.28582	NA	431497	LAPSSTPSNIAPSDVVSNMTLINFTPSQLPNHPSLLDLGSLNTSSHRTVPNIIK	1	1	1	0.0136	42422	-	Histone-lysine N-methyltransferase 2A OS=Homo sapiens OX=9606 GN=KMT2A PE=1 SV=5	0	0
438_1	sp	P48426	PI42A	HUMAN	2.28582	NA	46195.5	FHTSYDK	1	1	1	0.0172	8614	-	Phosphatidylinositol 5-phosphate 4-kinase type-2 alpha OS=Homo sapiens OX=9606 GN=PIP4K2A PE=1 SV=2	140401	6104.38
63_1	sp	P78344	IF4G2	HUMAN	2.27758	NA	102297	ASSLISLLK	1	1	1	0.0099	9579	-	Eukaryotic translation initiation factor 4 gamma 2 OS=Homo sapiens OX=9606 GN=EIF4G2 PE=1 SV=1	0	0
164_1	sp	Q9UGM3	DMBT1	HUMAN	2.25597	NA	260569	VEVLYR	1	1	1	0.0025	5300	-	Deleted in malignant brain tumors 1 protein OS=Homo sapiens OX=9606 GN=DMBT1 PE=1 SV=2	0	0
495_1	sp	Q7L5L3	GDPD3	HUMAN	2.25597	NA	36572.7	LEDLFQR	1	1	1	0.022	9295	-	Lysophospholipase D GDPD3 OS=Homo sapiens OX=9606 GN=GDPD3 PE=2 SV=3	37927.7	2107.09
519_1	sp	P17812	PYRG1	HUMAN	2.24509	NA	66648	FVGQDVEGER	1	1	1	0.0169	15612	-	CTP synthase 1 OS=Homo sapiens OX=9606 GN=CTPS1 PE=1 SV=2	1.91857e+06	61889.4
382_1	sp	P49821	NDUV1	HUMAN	2.20638	NA	50784.8	EAYEAGLIGK	1	1	1	0.0216	12837	-	NADH dehydrogenase [ubiquinone] flavoprotein 1, mitochondrial OS=Homo sapiens OX=9606 GN=NDUFV1 PE=1 SV=4	0	0
49_1	sp	Q9Y4W6	AFG32	HUMAN	2.20638	NA	88528.2	VSEEIFFGR	1	1	1	0.0113	13915	-	AFG3-like protein 2 OS=Homo sapiens OX=9606 GN=AFG3L2 PE=1 SV=2	304815	5751.23
282_1	sp	Q7LGC8	CHST3	HUMAN	2.19678	NA	54671.3	LSAELGLR	1	1	1	0.0167	7539	-	Carbohydrate sulfotransferase 3 OS=Homo sapiens OX=9606 GN=CHST3 PE=1 SV=3	1.04373e+06	34791.1
548_1	sp	P61927	RL37	HUMAN	2.18767	NA	11070.9	YNWSAK	1	1	1	0.0619	5056	-	60S ribosomal protein L37 OS=Homo sapiens OX=9606 GN=RPL37 PE=1 SV=2	832777	104097
278_1	sp	P25490	TYY1	HUMAN	2.18767	NA	44684.7	FSLDFNLR	1	1	1	0.0193	11779	sp|O15391|TYY2;sp|Q96MM3|ZFP42	Transcriptional repressor protein YY1 OS=Homo sapiens OX=9606 GN=YY1 PE=1 SV=2	10574.5	587.473
360_1	sp	Q9NV58	RN19A	HUMAN	2.16253	NA	90638.2	FPDIMTCHHR	1	1	1	0.0119	21041	-	E3 ubiquitin-protein ligase RNF19A OS=Homo sapiens OX=9606 GN=RNF19A PE=1 SV=3	0	0
306_1	sp	Q13057	COASY	HUMAN	2.13136	NA	62289.9	ILLTNIR	1	1	1	0.0124	7060	-	Bifunctional coenzyme A synthase OS=Homo sapiens OX=9606 GN=COASY PE=1 SV=4	0	0
627_1	sp	Q7L014	DDX46	HUMAN	2.11623	NA	117290	TIAEQLAEK	1	1	1	0.0087	11552	-	Probable ATP-dependent RNA helicase DDX46 OS=Homo sapiens OX=9606 GN=DDX46 PE=1 SV=2	242565	4042.76
229_1	sp	Q86WI3	NLRC5	HUMAN	2.09523	NA	204464	VILQLNK	1	1	1	0.0038	6569	-	Protein NLRC5 OS=Homo sapiens OX=9606 GN=NLRC5 PE=1 SV=3	0	0
575_1	sp	P0C0L4	CO4A	HUMAN	2.09523	NA	192664	DSSTWLTAFVLK	1	1	1	0.0069	22547	-	Complement C4-A OS=Homo sapiens OX=9606 GN=C4A PE=1 SV=2	0	0
629_1	sp	Q9GZK3	OR2B2	HUMAN	2.09523	NA	40385	LHTPMYFFLSNLSLLDLCYTTSTVPQMLVNICNTR	1	1	1	0.098	41305	-	Olfactory receptor 2B2 OS=Homo sapiens OX=9606 GN=OR2B2 PE=2 SV=1	0	0
46_1	sp	P84095	RHOG	HUMAN	2.09027	NA	21294.9	AVLNPTPIK;CVVVGDGAVGK	1;0	1	1	0.1047	10193;13196	-	Rho-related GTP-binding protein RhoG OS=Homo sapiens OX=9606 GN=RHOG PE=1 SV=1	768998	64083.2
378_1	sp	O00408	PDE2A	HUMAN	2.09027	NA	105649	VLQYLQQETR	1	1	1	0.0106	19989	-	cGMP-dependent 3',5'-cyclic phosphodiesterase OS=Homo sapiens OX=9606 GN=PDE2A PE=1 SV=1	2.22344e+06	43596.9
136_1	sp	O15269	SPTC1	HUMAN	2.06673	NA	52710.5	VVVTVEQTEEELER	1	1	1	0.0296	27913	-	Serine palmitoyltransferase 1 OS=Homo sapiens OX=9606 GN=SPTLC1 PE=1 SV=1	0	0
59_1	sp	P02741	CRP	HUMAN	2.06673	NA	25022.7	AFVFPK	1	1	1	0.0268	3723	-	C-reactive protein OS=Homo sapiens OX=9606 GN=CRP PE=1 SV=1	0	0
203_1	sp	Q86UP2	KTN1	HUMAN	2.06673	NA	156179	AQLNETLTK	1	1	1	0.0066	11953	-	Kinectin OS=Homo sapiens OX=9606 GN=KTN1 PE=1 SV=1	1.45362e+06	15464
188_1	sp	P45973	CBX5	HUMAN	2.06673	NA	22211.1	GQVEYLLK	1	1	1	0.0419	10110	-	Chromobox protein homolog 5 OS=Homo sapiens OX=9606 GN=CBX5 PE=1 SV=1	141244	11770.4
171_1	sp	Q96CU9	FXRD1	HUMAN	2.06673	NA	53777.7	FPWINTEGVALASYGMEDEGWFDPWCLLQGLR	1	1	1	0.0658	41054	-	FAD-dependent oxidoreductase domain-containing protein 1 OS=Homo sapiens OX=9606 GN=FOXRED1 PE=1 SV=2	0	0
553_1	sp	Q9UK61	TASOR	HUMAN	2.06673	NA	188914	IPGLVTLK	1	1	1	0.0048	6934	-	Protein TASOR OS=Homo sapiens OX=9606 GN=TASOR PE=1 SV=3	310482	3168.19
2_1	sp	Q8IZF6	AGRG4	HUMAN	2.06673	NA	333157	LELFLNK	1	1	1	0.0023	8027	-	Adhesion G-protein coupled receptor G4 OS=Homo sapiens OX=9606 GN=ADGRG4 PE=2 SV=2	190956	1768.12
220_1	sp	Q8N9M5	TM102	HUMAN	2.06673	NA	54140.7	GDPARALR	1	1	1	0.0157	7454	-	Transmembrane protein 102 OS=Homo sapiens OX=9606 GN=TMEM102 PE=1 SV=1	208488	9928.02
395_1	sp	P61758	PFD3	HUMAN	2.06673	NA	22611.5	FMELNLAQK	1	1	1	0.0457	14265	-	Prefoldin subunit 3 OS=Homo sapiens OX=9606 GN=VBP1 PE=1 SV=4	0	0
638_1	sp	O75083	WDR1	HUMAN	2.06673	NA	66151.9	FTIGDHSR	1	1	1	0.0132	9586	-	WD repeat-containing protein 1 OS=Homo sapiens OX=9606 GN=WDR1 PE=1 SV=4	634081	17137.3
280_1	sp	Q9NWB6	ARGL1	HUMAN	2.06673	NA	33196.8	QLLEELER	1	1	1	0.0293	12280	-	Arginine and glutamate-rich protein 1 OS=Homo sapiens OX=9606 GN=ARGLU1 PE=1 SV=1	0	0
6_1	sp	Q3SY84	K2C71	HUMAN	2.05441	NA	57256	AEAEALYQTK;FASFIDK;FASFIDKVR;FFRCLFEAEITQIQSHISDMSVILSMDNNR;SKAEAEALYQTK	0;0;0;1;0	1	1	0.0975	15215;6531;13886;40798;21796	-	Keratin, type II cytoskeletal 71 OS=Homo sapiens OX=9606 GN=KRT71 PE=1 SV=3	0	0
195_1	sp	P48730	KC1D	HUMAN	2.04217	NA	47300.2	FDDKPDYSYLR	1	1	1	0.0265	23687	sp|P49674|KC1E	Casein kinase I isoform delta OS=Homo sapiens OX=9606 GN=CSNK1D PE=1 SV=2	10828.4	492.202
47_1	sp	Q3V5L5	MGT5B	HUMAN	2.03624	NA	89477.1	VDQILR	1	1	1	0.0076	4447	sp|A8MY62|BLML	Alpha-1,6-mannosylglycoprotein 6-beta-N-acetylglucosaminyltransferase B OS=Homo sapiens OX=9606 GN=MGAT5B PE=1 SV=2	307783	6412.16
299_1	sp	Q96L46	CPNS2	HUMAN	2.02501	NA	27642.7	LGFEEFK	1	1	1	0.0282	7815	sp|P04632|CPNS1	Calpain small subunit 2 OS=Homo sapiens OX=9606 GN=CAPNS2 PE=2 SV=2	31674.5	2262.46
543_1	sp	Q9H2J7	S6A15	HUMAN	2.02501	NA	81782.7	LEIMLEPK	1	1	1	0.011	10746	-	Sodium-dependent neutral amino acid transporter B(0)AT2 OS=Homo sapiens OX=9606 GN=SLC6A15 PE=1 SV=1	61036.1	2104.69
430_1	sp	Q15678	PTN14	HUMAN	2.02501	NA	135175	MEYSAQLQAALAR	1	1	1	0.011	24514	-	Tyrosine-protein phosphatase non-receptor type 14 OS=Homo sapiens OX=9606 GN=PTPN14 PE=1 SV=2	0	0
189_1	sp	Q9NQ39	RS10L	HUMAN	2.00931	NA	20107.5	EQFAWR	1	1	1	0.0341	6810	sp|P46783|RS10	Putative 40S ribosomal protein S10-like OS=Homo sapiens OX=9606 GN=RPS10P5 PE=5 SV=1	0	0
317_1	sp	Q6P2E9	EDC4	HUMAN	2.00931	NA	151567	FLITGADQNR	1	1	1	0.0071	15594	-	Enhancer of mRNA-decapping protein 4 OS=Homo sapiens OX=9606 GN=EDC4 PE=1 SV=1	2.11049e+06	35771
482_1	sp	Q96QU8	XPO6	HUMAN	2.00931	NA	128801	VIVDIGR	1	1	1	0.0062	5127	-	Exportin-6 OS=Homo sapiens OX=9606 GN=XPO6 PE=1 SV=1	1.09517e+06	21060.9

## Sheet: Table S3.
Table S3. Interactome of ASAP2 in 1,25(OH)2D3 stimulated THP-1 monocytes.
Group_ID	Protein_ID	Protein_ID	Protein_name	Species	Protein_Qscore	Protein_FDR	Protein_Mass	PeptideSeqs	PepIsUnique	Unique_Peptide_Num	Unique_Spectra_Num	Coverage	Peptide_Query	Sameset	Description	Abundance	iBAQ
691_1	sp	Q92621	NU205	HUMAN	39.4859	NA	227776	AQIEQVIANCEHK;ASTEGVAIQGQQGTR;EDTLLLIGHLER;LAWALALR;LLPEQLIK;LQDSFASETNLDFR;LVGDFTHDQSISQK;MLALALLDR;QPEAVHLLDK;TASIELR;TGPVAVR;YSFIQALVR	1;1;1;1;1;1;1;1;1;1;1;1	12	13	0.0626	27235;26502;24358;24357;9390;10598;28703;27775;12347;16600;5632;3320;14827	-	Nuclear pore complex protein Nup205 OS=Homo sapiens OX=9606 GN=NUP205 PE=1 SV=3	8.76618e+06	87661.8
928_1	sp	P12270	TPR	HUMAN	36.567	NA	267131	ASTALSNEQQAR;EDVDDLVSQLR;FLADQQSEIDGLK;IQQLTEEIGR;LESALTELEQLR;NLDVQLLDTK;SQEQILEILR;VLLMELEEAR	1;1;1;1;1;1;1;1	8	8	0.0372	20597;20990;25696;17862;24187;16885;19146;18389	-	Nucleoprotein TPR OS=Homo sapiens OX=9606 GN=TPR PE=1 SV=3	1.22483e+07	87488.2
314_1	sp	A6NHR9	SMHD1	HUMAN	35.1036	NA	226231	DLCFTWR;DLNSQLEYLR;DSTEYFIVFEPR;EINITSALAEK;FQVSTNK;ISGALFTNDK;LMILPDPEKPVR;LTFMDLELK;SIIEGPIIK;TTFQENTQSISVR;TVYLFDR	1;1;1;1;1;1;1;1;1;1;1	11	11	0.0534	11836;19836;26496;17927;6565;13819;24330;15260;11023;26674;9381	-	Structural maintenance of chromosomes flexible hinge domain-containing protein 1 OS=Homo sapiens OX=9606 GN=SMCHD1 PE=1 SV=2	6.16545e+06	50536.5
219_1	sp	Q8IU60	DCP2	HUMAN	32.9877	NA	48392.3	AFLSFK;AVFSHCPFLLPQGEDVEK;EVFEETGFDIK;FDHNAIMK;FILHIPSEER;INDQLAR;LGLAPNK;LYIIPGIPK;NIEWFSIEK;SGWGFPK	1;1;1;1;1;1;1;1;1;1	10	10	0.219	3644;34340;21741;11190;19529;6749;3648;12277;17153;5320	-	m7GpppN-mRNA hydrolase OS=Homo sapiens OX=9606 GN=DCP2 PE=1 SV=3	8.22959e+06	329184
10_1	sp	P49792	RBP2	HUMAN	30.9469	NA	357974	DTSFLGSDDIGNIDVR;ELLQSFDSALQSVK;EPELEDLTR;FVFGSESVK;IIDDSDSNLSVVK;ITMELFSNIVPR;LHDSSGSQVGTGFK;LQDVADSFK;YIASVQGSTPSPR	1;1;1;1;1;1;1;1;1	9	9	0.0338	29804;27629;14981;11898;24240;24622;24613;12519;23206	-	E3 SUMO-protein ligase RanBP2 OS=Homo sapiens OX=9606 GN=RANBP2 PE=1 SV=2	2.71863e+06	13133.5
700_1	sp	O75694	NU155	HUMAN	30.8613	NA	155100	ELSDSVTLSSSDR;HLLVSNVGGDGEEIER;IMGNIWDASLVVER;ISLQAIQQLVR;LADMHSTEISLQQR;LLEVYDQLFK;LYGEFADPFK;YMDLLWR	1;1;1;1;1;1;1;1	8	8	0.0683	24023;29809;28171;20409;28533;20381;17851;11806	-	Nuclear pore complex protein Nup155 OS=Homo sapiens OX=9606 GN=NUP155 PE=1 SV=1	1.99367e+06	32155.9
445_1	sp	Q9Y3Z3	SAMH1	HUMAN	27.8564	NA	72154.8	ADDYIEITGAGGK;FAEQLIR;FENLGVSSLGER;ISTAIDDMEAYTK;QPELQISER;SFLYEIVSNK;YVGETQPTGQIK	1;1;1;1;1;1;1	7	7	0.1214	21615;8246;21555;25534;14914;18270;21967	-	Deoxynucleoside triphosphate triphosphohydrolase SAMHD1 OS=Homo sapiens OX=9606 GN=SAMHD1 PE=1 SV=2	5.18258e+06	129565
833_1	sp	P49750	YLPM1	HUMAN	25.8311	NA	241495	APWNHGEER;ATQSYLQEK;DYQDDTLELYNR;GHEEFPLDGR;GPWWDDWER;STFETEHAGQR;TTVQQEPLESGAK	1;1;1;1;1;1;1	7	7	0.034	14769;13878;27306;16797;19693;20212;23841	-	YLP motif-containing protein 1 OS=Homo sapiens OX=9606 GN=YLPM1 PE=1 SV=4	5.90188e+07	596150
242_1	sp	Q9UM54	MYO6	HUMAN	25.5511	NA	149596	DPLLDDHGDFIR;ELFESSTNNNK;FNEVVSVLK;LVGILDILDEENR;QFEEIWER;SDPDHLAELVK;STGASFIR;TQLNLLLDK	1;1;1;1;1;1;1;1	8	8	0.0626	24433;20795;12873;26426;16160;19018;7065;13564	-	Unconventional myosin-VI OS=Homo sapiens OX=9606 GN=MYO6 PE=1 SV=4	9.72489e+06	121561
400_2	sp	P52597	HNRPF	HUMAN	24.3539	NA	45642.9	ATENDIYNFFSPLNPVR;DLSYCLSGMYDHR;EEIVQFFSGLEIVPNGITLPVDPEGK;ITGEAFVQFASQELAEK;MRPGAYSTGYGGYEEYSGLSDGYGFTTDLFGR;SYSDPPLK;TEMDWVLK;VHIEIGPDGR;YIEVFK	0;1;1;1;1;1;1;0;1	7	8	0.3301	33394;33427;33396;28357;39712;39713;31808;41609;9157;12484;14705;14706;5847	-	Heterogeneous nuclear ribonucleoprotein F OS=Homo sapiens OX=9606 GN=HNRNPF PE=1 SV=3	9.28479e+06	442133
859_1	sp	Q7L2E3	DHX30	HUMAN	22.6439	NA	133854	AVDEAVILLQEIGVLDQR;GWGLLGPR;IPQLLLER;LSQSLLELWR;NLLNSVIGR;TAVEFLSK;VSHELGPSLR	1;1;1;1;1;1;1	7	7	0.0595	33198;7648;11375;19664;11487;8775;14753	-	ATP-dependent RNA helicase DHX30 OS=Homo sapiens OX=9606 GN=DHX30 PE=1 SV=1	4.64818e+06	58102.2
488_1	sp	Q9NX20	RM16	HUMAN	22.4611	NA	28431	CEFEEVQGFLDQVAHK;GAIDHYVTPVK;NMFAIWR;NNQNPWTFER;TLLPVPSFEDVSIPEKPK;VLSPYDLTHK	1;1;1;1;1;1	6	6	0.2869	32660;18278;10077;21486;33381;17413	-	39S ribosomal protein L16, mitochondrial OS=Homo sapiens OX=9606 GN=MRPL16 PE=1 SV=1	2.45062e+06	175044
93_1	sp	O00160	MYO1F	HUMAN	22.1851	NA	124766	GFGDLAVLK;ISNFLLEK;LFDFLVEAINR;NFVGDYLGLEERPELR;NPESLFLLEEVR;TEFVSLLCK;VVMQNENER	1;1;1;1;1;1;1	7	7	0.0674	9566;10879;22476;32311;25300;14821;15529	-	Unconventional myosin-If OS=Homo sapiens OX=9606 GN=MYO1F PE=1 SV=3	4.45865e+06	67555.3
647_1	sp	Q92922	SMRC1	HUMAN	21.8016	NA	122790	ALPEFFNGK;DMEDPTPVPNIEEVVLPK;EWTEQETLLLLEALEMYK;HVTNPAFTK;NFMIDTYR;TPEIYLAYR;TQDECILHFLR	1;1;1;1;1;1;1	7	8	0.0742	12523;33722;36126;36127;12303;13614;15789;24927	-	SWI/SNF complex subunit SMARCC1 OS=Homo sapiens OX=9606 GN=SMARCC1 PE=1 SV=3	2.50789e+06	44783.8
782_1	sp	P53396	ACLY	HUMAN	21.5063	NA	120762	DGVYVLDLAAK;FGGALDAAAK;LGLVGVNLTLDGVK;LGQEATVGK;LTLLNPK;VTPDTDWAR	1;1;1;1;1;1	6	6	0.0545	17072;9579;24089;9031;5859;13649	-	ATP-citrate synthase OS=Homo sapiens OX=9606 GN=ACLY PE=1 SV=3	1.31694e+08	2.1241e+06
751_1	sp	P28340	DPOD1	HUMAN	21.3217	NA	123553	AEAVLLR;IDISQLVITK;IFEPILGEGR;LGLTEDQFIR;LLEQGIR;QAHVELAER	1;1;1;1;1;1	6	6	0.0479	5122;15934;15974;18012;6727;13369	-	DNA polymerase delta catalytic subunit OS=Homo sapiens OX=9606 GN=POLD1 PE=1 SV=2	2.45325e+06	34072.9
53_1	sp	Q9UJV9	DDX41	HUMAN	20.3854	NA	69793	DVLVATDVASK;GVEAVAIHGGK;ILESVAEGR;LLQEDSSPLLR;LMDLLQK;SALVKPVTINVGR;TPPPVLIFAEK	1;1;1;1;1;1;1	7	7	0.1174	15498;12944;11145;20460;7797;22945;18662	-	Probable ATP-dependent RNA helicase DDX41 OS=Homo sapiens OX=9606 GN=DDX41 PE=1 SV=2	1.69269e+07	360147
646_1	sp	P25205	MCM3	HUMAN	19.951	NA	90924	APAGQLPR;DIFDQLAK;ELISDNQYR;GVVCIDEFDK;LIVNVNDLR;TAIHEVMEQGR;TPMENIGLQDSLLSR	1;1;1;1;1;1;1	7	7	0.0866	6167;10460;16191;17685;13476;20450;29065	-	DNA replication licensing factor MCM3 OS=Homo sapiens OX=9606 GN=MCM3 PE=1 SV=3	3.26635e+06	58327.6
357_3	sp	P68363	TBA1B	HUMAN	19.93	NA	50119.6	AFVHWYVGEGMEEGEFSEAR;AVCMLSNTTAIAEAWAR;AVFVDLEPTVIDEVR;DVNAAIATIK;ECISIHVGQAGVQIGNACWELYCLEHGIQPDGQMPSDK;EDAANNYAR;EDMAALEK;EIIDLVLDR;FDGALNVDLTEFQTNLVPYPR;IHFPLATYAPVISAEK;LISQIVSSITASLR;LSVDYGKK;NLDIERPTYTNLNR;SIQFVDWCPTGFK;TIGGGDDSFNTFFSETGAGK;VGINYQPPTVVPGGDLAK;YMACCLLYR	0;0;1;1;1;0;0;1;0;0;0;0;0;0;1;0;0	5	6	0.5743	36915;36916;31984;31759;29476;12339;42276;12536;9150;14462;37450;37448;30288;30290;30289;30291;26213;9270;29721;27910;33546;33547;31227;19787	-	Tubulin alpha-1B chain OS=Homo sapiens OX=9606 GN=TUBA1B PE=1 SV=1	1.9943e+07	906498
935_1	sp	Q9BSJ8	ESYT1	HUMAN	19.93	NA	122780	ALTLGALTLPLAR;ELPAWVSFPDVEK;IHVLEAQDLIAK;VLQASVLDDWFPLQGGQGQVHLR;VQLDLAETDLSQGVAR	1;1;1;1;1	5	5	0.0697	21632;26790;22829;38405;29660	-	Extended synaptotagmin-1 OS=Homo sapiens OX=9606 GN=ESYT1 PE=1 SV=1	147331	2728.35
56_1	sp	Q08945	SSRP1	HUMAN	19.2182	NA	81024.4	ADVIQATGDAICIFR;LSDFFK;QGTQYTFSSIER;VALGHGLK;VDNIQAGELTEGIWR	1;1;1;1;1	5	5	0.079	28783;4702;24538;5760;29466	-	FACT complex subunit SSRP1 OS=Homo sapiens OX=9606 GN=SSRP1 PE=1 SV=1	1.51673e+06	37918.3
365_1	sp	P51991	ROA3	HUMAN	18.8042	NA	39570.6	EDSVKPGAHLTVK;GFAFVTFDDHDTVDK;IETIEVMEDR;IFVGGIK;WGTLTDCVVMR	1;1;1;0;1	4	4	0.1481	23641;29642;19327;4172;22488	-	Heterogeneous nuclear ribonucleoprotein A3 OS=Homo sapiens OX=9606 GN=HNRNPA3 PE=1 SV=2	1.40842e+06	70421.1
868_1	sp	P30084	ECHM	HUMAN	18.8042	NA	31367.1	AQFAQPEILIGTIPGAGGTQR;ICPVETLVEEAIQCAEK;LFYSTFATDDR;NNTVGLIQLNRPK	1;1;1;1	4	5	0.2138	34938;34939;33285;22414;25758	-	Enoyl-CoA hydratase, mitochondrial OS=Homo sapiens OX=9606 GN=ECHS1 PE=1 SV=4	399721	19986
696_1	sp	P49411	EFTU	HUMAN	18.7566	NA	49510.2	AEAGDNLGALVR;DLEKPFLLPVEAVYSVPGR;ELAMPGEDLK;ELLTEFGYK;LLDAVDTYIPVPAR;TVVTGIEMFHK	1;1;1;1;1;1	6	6	0.1659	17823;34992;15012;14912;27292;20196	-	Elongation factor Tu, mitochondrial OS=Homo sapiens OX=9606 GN=TUFM PE=1 SV=2	2.87154e+06	89735.7
194_1	sp	P14384	CBPM	HUMAN	18.7261	NA	50481.5	ASLIEYIK;ENYNQYDLNR;IGIPEFK;NLWVLVVGR;SLTPDDDVFQYLAHTYASR;YVANMHGDETVGR	1;1;1;1;1;1	6	7	0.149	10067;22147;6007;13480;35759;25358;25356	-	Carboxypeptidase M OS=Homo sapiens OX=9606 GN=CPM PE=1 SV=2	3.67536e+06	153140
795_1	sp	Q96F86	EDC3	HUMAN	18.6161	NA	56042.4	AAVFEEIDTYER;APVLSIDPPVHEVEQGIDAK;FVIPLHSA;KPASSSSAPQNIPK;LLSVAEK	1;1;1;1;1	5	6	0.1201	25208;34785;8444;24421;24422;4833	-	Enhancer of mRNA-decapping protein 3 OS=Homo sapiens OX=9606 GN=EDC3 PE=1 SV=1	5.2338e+06	174460
68_2	sp	P51114	FXR1	HUMAN	18.5564	NA	69677.9	EISEGDEVEVYSR;IFYHPETTQLMILSASEATVK;IYGESADAVK;LPPPPDIK;VIQEIVDK;VNILSDMHLR	1;1;1;1;0;1	5	5	0.1127	26684;37268;13363;8251;10290;18217	-	Fragile X mental retardation syndrome-related protein 1 OS=Homo sapiens OX=9606 GN=FXR1 PE=1 SV=3	1.58495e+07	428364
85_1	sp	Q14839	CHD4	HUMAN	18.3462	NA	217867	FGTEELFK;IDGGITGNMR;MLDLLEDFLEHEGYK;VAQYVVR;YAILNEPFK	1;1;1;1;1	5	5	0.0256	11055;12834;31562;6962;14752	-	Chromodomain-helicase-DNA-binding protein 4 OS=Homo sapiens OX=9606 GN=CHD4 PE=1 SV=2	970237	9900.37
604_1	sp	Q8N163	CCAR2	HUMAN	17.7666	NA	102838	AGGEPWGAK;FAEFQYLQPGPPR;ILLTLGIR;TLAAEMQELR;VLLLSSPGLEELYR	1;1;1;1;1	5	5	0.0585	8129;27388;8913;17005;27980	-	Cell cycle and apoptosis regulator protein 2 OS=Homo sapiens OX=9606 GN=CCAR2 PE=1 SV=2	8.12546e+06	159323
147_1	sp	P27708	PYR1	HUMAN	17.3073	NA	242829	EHPVVISK;ELSDLESAR;LSLDDLLQR;MALLATVLGR;TLGVDLVALATR	1;1;1;1;1	5	5	0.0216	9243;12444;14052;13157;19150	-	CAD protein OS=Homo sapiens OX=9606 GN=CAD PE=1 SV=3	1.27883e+06	11841
900_1	sp	Q7Z3B4	NUP54	HUMAN	17.0843	NA	55401.4	LNELMSQIR;MQNHFGAVR;SGYAIQADEEQLR;SQQQQLVESLHK;YYIDADLLR	1;1;1;1;1	5	5	0.1026	15054;13616;26030;24754;16349	-	Nucleoporin p54 OS=Homo sapiens OX=9606 GN=NUP54 PE=1 SV=2	2.8661e+06	102361
189_1	sp	Q15154	PCM1	HUMAN	16.8735	NA	228403	EQWQEQINQLK;IDTQQLDR;MLQQQEQLR;MVLTLTQQNDESK;TVNSNCEINNR	1;1;1;1;1	5	6	0.0257	25254;25253;11556;17431;26614;21947	-	Pericentriolar material 1 protein OS=Homo sapiens OX=9606 GN=PCM1 PE=1 SV=5	3.63539e+06	37868.6
799_1	sp	Q13501	SQSTM	HUMAN	16.8564	NA	47656.9	CSVCPDYDLCSVCEGK;EAALYPHLPPEADPR;LIESLSQMLSMGFSDEGGWLTR;NYDIGAALDTIQYSK	1;1;1;1	4	5	0.1545	32793;29094;37781;37780;29037	-	Sequestosome-1 OS=Homo sapiens OX=9606 GN=SQSTM1 PE=1 SV=1	1.82817e+06	114261
714_1	sp	P52732	KIF11	HUMAN	16.781	NA	119085	IGAVEEELNR;ILQDSLGGR;LMNLWTER;VEETTEHLVTK;VITALVER	1;1;1;1;1	5	5	0.0436	15918;10737;13716;20900;8975	-	Kinesin-like protein KIF11 OS=Homo sapiens OX=9606 GN=KIF11 PE=1 SV=2	2.4346e+06	33350.6
333_1	sp	P35998	PRS7	HUMAN	16.6766	NA	48603.1	ALDEGDIALLK;EVVETPLLHPER;FVVDLSDQVAPTDIEEGMR;INELTGIK;TYGQSTYSR	1;1;1;1;1	5	5	0.1363	16841;24592;34863;8576;13706	-	26S proteasome regulatory subunit 7 OS=Homo sapiens OX=9606 GN=PSMC2 PE=1 SV=3	3.52532e+06	113720
365_2	sp	P09651	ROA1	HUMAN	15.7433	NA	38723	EDSQRPGAHLTVK;GFAFVTFDDHDSVDK;IFVGGIK;LFIGGLSFETTDESLR;YHTVNGHNCEVR	1;1;0;1;1	4	6	0.1694	25082;25080;29449;29451;4172;30717;26168	-	Heterogeneous nuclear ribonucleoprotein A1 OS=Homo sapiens OX=9606 GN=HNRNPA1 PE=1 SV=5	1.57921e+06	83116.4
366_1	sp	P61586	RHOA	HUMAN	15.5271	NA	21754.1	EVFEMATR;HFCPNVPIILVGNK;IGAFGYMECSAK;LVIVGDGACGK;TCLLIVFSK	1;1;1;1;1	5	5	0.2798	11384;28242;22339;14563;14306	-	Transforming protein RhoA OS=Homo sapiens OX=9606 GN=RHOA PE=1 SV=1	4.34568e+06	334283
588_1	sp	Q92878	RAD50	HUMAN	15.4029	NA	153797	EMISSLGVSK;FDEIFSATR;GYEEEIIHFK;LEENIDNIK;QSIIDLK;TANQLMNDFAEK	1;1;1;1;1;1	6	6	0.0434	13311;14446;20289;14527;6396;23654	-	DNA repair protein RAD50 OS=Homo sapiens OX=9606 GN=RAD50 PE=1 SV=1	2.58945e+06	26695.3
324_1	sp	O60832	DKC1	HUMAN	15.3509	NA	57637.8	ALETLTGALFQRPPLIAAVK;APQVVAEAAK;LHNAIEGGTQLSR;SLPEEDVAEIQHAEEFLIKPESK;TGFINLDKPSNPSSHEVVAWIR	1;1;1;1;1	5	5	0.1712	34692;11421;24038;38764;37849	-	H/ACA ribonucleoprotein complex subunit DKC1 OS=Homo sapiens OX=9606 GN=DKC1 PE=1 SV=3	461467	13572.6
660_1	sp	Q8N3C0	ASCC3	HUMAN	15.0116	NA	251301	EQLVIEVGR;TGYFSSTDLGR;TNFISSHTEKPVR;YNTIETFNELFDAHK	1;1;1;1	4	4	0.0218	13099;18402;26776;31451	-	Activating signal cointegrator 1 complex subunit 3 OS=Homo sapiens OX=9606 GN=ASCC3 PE=1 SV=3	3.96624e+06	31230.2
757_1	sp	O43172	PRP4	HUMAN	14.703	NA	58412.4	ALGEPITLFGEGPAER;IWTHPGWSPLK;NILSVVGTDALK;TSQMQELHK	1;1;1;1	4	5	0.092	28880;21993;19173;14980;14979	-	U4/U6 small nuclear ribonucleoprotein Prp4 OS=Homo sapiens OX=9606 GN=PRPF4 PE=1 SV=2	1.85526e+06	63974.6
770_1	sp	Q99459	CDC5L	HUMAN	14.5983	NA	92193.7	LGLLGLPAPK;QLNDLWDQIEQAHLELR;VGQASEIAR;YADLLLEK	1;1;1;1	4	4	0.0549	11283;34865;9880;10897	-	Cell division cycle 5-like protein OS=Homo sapiens OX=9606 GN=CDC5L PE=1 SV=2	794030	18465.8
113_1	sp	Q6DKI1	RL7L	HUMAN	14.4668	NA	29650.6	FGVICLEDLIHEIAFPGK;IDGVSLLVQR;IFSGVFVK;LESFLHDSWR	1;1;1;1	4	4	0.1804	34143;14932;8840;21007	-	60S ribosomal protein L7-like 1 OS=Homo sapiens OX=9606 GN=RPL7L1 PE=1 SV=2	582173	34245.5
71_1	sp	Q8IV63	VRK3	HUMAN	14.2512	NA	52847.7	FLVLPSLGR;HVAYVEGSR;NNLEALLQDLR;VTTSLEALPTGTVLTDK	1;1;1;1	4	4	0.097	11960;12384;21271;30138	-	Inactive serine/threonine-protein kinase VRK3 OS=Homo sapiens OX=9606 GN=VRK3 PE=1 SV=2	3.75001e+06	133929
375_1	sp	Q8NCA5	FA98A	HUMAN	14.1031	NA	55238.2	AQEGGGSEVFQELK;IEAINQAIANEYEVR;TTISVAHLLAAR	1;1;1	3	4	0.0792	26005;29936;19916;19917	-	Protein FAM98A OS=Homo sapiens OX=9606 GN=FAM98A PE=1 SV=2	7.67565e+06	333724
906_1	sp	P19525	E2AK2	HUMAN	14.1031	NA	62055.6	DGIISDIFDK;IGDFGLVTSLK;VLALELFEQITK	1;1;1	3	3	0.0599	15673;16604;24229	-	Interferon-induced, double-stranded RNA-activated protein kinase OS=Homo sapiens OX=9606 GN=EIF2AK2 PE=1 SV=2	116541	4661.64
797_1	sp	Q5T160	SYRM	HUMAN	14.0754	NA	65464	DLSIEEYIR;SDGTSLYATR;TVLQQVIEDGSK;VGLAALIIQDFK	1;1;1;1	4	4	0.0744	16195;13964;21846;20971	-	Probable arginine--tRNA ligase, mitochondrial OS=Homo sapiens OX=9606 GN=RARS2 PE=1 SV=1	856971	21973.6
835_1	sp	Q8WUM0	NU133	HUMAN	14.012	NA	128898	FLLHQETLPEQLLAEK;LSDLVNTAILIALNK;TFGSSLPVK;WAESVPEEAPGFSNTSLIILHQLEDK	1;1;1;1	4	5	0.0571	32351;32350;28098;10036;40098	-	Nuclear pore complex protein Nup133 OS=Homo sapiens OX=9606 GN=NUP133 PE=1 SV=2	1.83658e+06	29622.2
343_1	sp	P38159	RBMX	HUMAN	13.3892	NA	42306.3	ALEAVFGK;IVEVLLMK;LFIGGLNTETNEK;VEQATKPSFESGR	1;1;1;1	4	6	0.1074	6958;10335;25039;25036;25030;25031	-	RNA-binding motif protein, X chromosome OS=Homo sapiens OX=9606 GN=RBMX PE=1 SV=3	4.20133e+06	127313
451_1	sp	P14678	RSMB	HUMAN	13.1775	NA	24593.7	GENLVSMTVEGPPPK;IFIGTFK;VLGLVLLR;VPLAGAAGGPGIGR	1;1;1;1	4	4	0.1833	27500;6622;8420;18040	-	Small nuclear ribonucleoprotein-associated proteins B and B' OS=Homo sapiens OX=9606 GN=SNRPB PE=1 SV=2	2.58379e+06	172253
64_1	sp	Q96CS3	FAF2	HUMAN	13.0617	NA	52590.5	LLQFQDLTGIESMDQCR;QQQDEAYLASLR;VTDPVGDIVSFMHSFEEK	1;1;1	3	3	0.1056	34103;24669;33882	-	FAS-associated factor 2 OS=Homo sapiens OX=9606 GN=FAF2 PE=1 SV=2	1.34382e+06	51685.4
131_1	sp	P18031	PTN1	HUMAN	12.9039	NA	49934.8	EMIFEDTNLK;FSYLAVIEGAK;MGLIQTADQLR;VLLEMR	1;1;1;1	4	4	0.0874	19486;18221;19682;4865	-	Tyrosine-protein phosphatase non-receptor type 1 OS=Homo sapiens OX=9606 GN=PTPN1 PE=1 SV=1	1.25715e+06	41905
738_1	sp	Q7L576	CYFP1	HUMAN	12.7969	NA	145089	FINMFAVLDELK;HVQLLGR;SFLDDPIWR;YSNSEVVTGSGR	1;1;1;1	4	4	0.0319	25138;6551;16558;19989	-	Cytoplasmic FMR1-interacting protein 1 OS=Homo sapiens OX=9606 GN=CYFIP1 PE=1 SV=1	715767	9805.03
550_1	sp	O00567	NOP56	HUMAN	12.6465	NA	66008.7	LLLETHLPSK;LSFYETGEIPR;YPASTVQILGAEK	1;1;1	3	3	0.0572	16638;21686;23532	-	Nucleolar protein 56 OS=Homo sapiens OX=9606 GN=NOP56 PE=1 SV=4	637220	17700.6
33_1	sp	O95571	ETHE1	HUMAN	12.6465	NA	27855.1	EAVLIDPVLETAPR;GGSGAPILLR;LSGAQADLHIEDGDSIR	1;1;1	3	3	0.1614	26891;10187;30870	-	Persulfide dioxygenase ETHE1, mitochondrial OS=Homo sapiens OX=9606 GN=ETHE1 PE=1 SV=2	375245	23452.8
474_1	sp	Q8NI27	THOC2	HUMAN	12.5636	NA	182659	ADQLDYENFR;LDPETLESLGLIK;SFDLLILK	1;1;1	3	3	0.0195	20444;24841;10445	-	THO complex subunit 2 OS=Homo sapiens OX=9606 GN=THOC2 PE=1 SV=2	365386	4298.66
830_1	sp	P16885	PLCG2	HUMAN	12.3001	NA	147776	DINSLYDVSR;HYCAIADAK;TILPLINFK	1;1;1	3	3	0.0221	17698;13250;13607	-	1-phosphatidylinositol 4,5-bisphosphate phosphodiesterase gamma-2 OS=Homo sapiens OX=9606 GN=PLCG2 PE=1 SV=4	991273	13767.7
266_1	sp	Q8N684	CPSF7	HUMAN	12.1554	NA	52018.3	ATPSENLVPSSAR;DCLHGIEAK;SYSVGASGSSSR	1;1;1	3	3	0.0722	22158;13083;16439	-	Cleavage and polyadenylation specificity factor subunit 7 OS=Homo sapiens OX=9606 GN=CPSF7 PE=1 SV=1	2.39328e+06	99719.9
807_1	sp	Q13895	BYST	HUMAN	12.1158	NA	49570	EALLELLR;FYNLVLLPR;QQQEELEAEHGTGDKPAAPR;TLADIIMEK;VLEVYR	1;1;1;1;1	5	5	0.119	10682;16106;35680;12844;5329	-	Bystin OS=Homo sapiens OX=9606 GN=BYSL PE=1 SV=3	962896	33203.3
450_1	sp	P83111	LACTB	HUMAN	12.0725	NA	60655	EVWSEGLGYADVENR;LLISHLSGIR;LVNTPYVDNSYK	1;1;1	3	3	0.0676	29801;15244;24437	-	Serine beta-lactamase-like protein LACTB, mitochondrial OS=Homo sapiens OX=9606 GN=LACTB PE=1 SV=2	1.76233e+06	56849.4
820_1	sp	Q5SSJ5	HP1B3	HUMAN	12.0725	NA	61169.3	LEDVLPLAFTR;MDAILTEAIK;SGASVVAIR	1;1;1	3	3	0.0542	20551;15097;7766	-	Heterochromatin protein 1-binding protein 3 OS=Homo sapiens OX=9606 GN=HP1BP3 PE=1 SV=1	2.61405e+06	81689
704_1	sp	O75400	PR40A	HUMAN	11.9931	NA	108737	FYVEDLK;LAFNSLLEK;STTLDAGNIK;TYYYNTETK	1;1;1;1	4	4	0.0366	9375;12872;12447;17721	-	Pre-mRNA-processing factor 40 homolog A OS=Homo sapiens OX=9606 GN=PRPF40A PE=1 SV=2	3.08229e+06	79033
308_1	sp	Q92769	HDAC2	HUMAN	11.9474	NA	55328.8	DGIDDESYGQIFKPIISK;MTHNLLLNYGLYR;SIRPDNMSEYSK;VMTVSFHK	1;1;1;1	4	4	0.1045	33750;28238;24807;10434	-	Histone deacetylase 2 OS=Homo sapiens OX=9606 GN=HDAC2 PE=1 SV=2	4.07265e+06	156640
653_1	sp	Q8NFW8	NEUA	HUMAN	11.8798	NA	48348.6	DAIGISLLK;MAYYEMR;MEVSVSDK;VGLSGAPADACSTAQK;YGYFGK	1;1;1;1;1	5	5	0.106	9864;10861;8762;27080;4177	-	N-acylneuraminate cytidylyltransferase OS=Homo sapiens OX=9606 GN=CMAS PE=1 SV=2	1.20481e+06	41545.2
788_1	sp	O94804	STK10	HUMAN	11.7474	NA	112065	ALDESHNQNLK;DQYFLQR;LADFGVSAK;WSVEFR	1;1;1;1	4	5	0.0341	20397;20396;11008;9210;6562	-	Serine/threonine-protein kinase 10 OS=Homo sapiens OX=9606 GN=STK10 PE=1 SV=1	941586	17765.8
584_1	sp	P49756	RBM25	HUMAN	11.7387	NA	100124	IPTAKPELFAYPLDWSIVDSILMER;LLIYETEAK;LPVDSVFNK	1;1;1	3	3	0.051	40043;14275;12426	-	RNA-binding protein 25 OS=Homo sapiens OX=9606 GN=RBM25 PE=1 SV=3	3.73027e+06	109714
580_1	sp	P08621	RU17	HUMAN	11.6656	NA	51525.8	DPIPYLPPLEK;EFEVYGPIK;GYAFIEYEHER	1;1;1	3	4	0.0709	20786;14328;24453;24452	-	U1 small nuclear ribonucleoprotein 70 kDa OS=Homo sapiens OX=9606 GN=SNRNP70 PE=1 SV=2	1.35094e+06	71102.3
674_1	sp	P49736	MCM2	HUMAN	11.6656	NA	101832	DNNELLLFILK;IFASIAPSIYGHEDIK;VMLESFIDTQK	1;1;1	3	3	0.042	22258;30348;21654	-	DNA replication licensing factor MCM2 OS=Homo sapiens OX=9606 GN=MCM2 PE=1 SV=4	3.54129e+07	722713
423_1	sp	P19823	ITIH2	HUMAN	11.4156	NA	106397	ALYAQAR;IQPSGGTNINEALLR;VQFELHYQEVK	1;1;1	3	3	0.0349	5709;27903;24618	-	Inter-alpha-trypsin inhibitor heavy chain H2 OS=Homo sapiens OX=9606 GN=ITIH2 PE=1 SV=2	2.26099e+06	44333.1
361_1	sp	Q8NHU6	TDRD7	HUMAN	11.0945	NA	123506	IFAVEILDK;VEITNVHSSR;VPLSPLPGPK	1;1;1	3	3	0.0264	13234;16350;12038	-	Tudor domain-containing protein 7 OS=Homo sapiens OX=9606 GN=TDRD7 PE=1 SV=2	882720	12793
159_1	sp	Q9UN86	G3BP2	HUMAN	10.7724	NA	54087.8	APEYLHR;TEELKPQVEEK;VEAKPEVQSQPPR	1;1;1	3	5	0.0643	8498;22199;22200;25720;25721	-	Ras GTPase-activating protein-binding protein 2 OS=Homo sapiens OX=9606 GN=G3BP2 PE=1 SV=2	1.46817e+06	50626.5
122_1	sp	P57088	TMM33	HUMAN	10.7327	NA	27959.8	ALLANALTSALR;LDTAMWLSR;TLFNELR	1;1;1	3	3	0.1134	18723;14697;8720	-	Transmembrane protein 33 OS=Homo sapiens OX=9606 GN=TMEM33 PE=1 SV=2	677950	61631.8
158_1	sp	Q9NYF8	BCLF1	HUMAN	10.3454	NA	106059	LLASTLVHSVK;MIASDSHRPEVK;SSFYPDGGDQETAK	1;1;1	3	4	0.0402	17230;17229;23373;26472	-	Bcl-2-associated transcription factor 1 OS=Homo sapiens OX=9606 GN=BCLAF1 PE=1 SV=2	501328	9829.97
707_1	sp	Q8TCJ2	STT3B	HUMAN	10.2077	NA	93613.7	EAYFWLR;FGEMQLDFR;NILDDFR	1;1;1	3	3	0.0278	11445;16377;8713	-	Dolichyl-diphosphooligosaccharide--protein glycosyltransferase subunit STT3B OS=Homo sapiens OX=9606 GN=STT3B PE=1 SV=1	458995	12405.3
817_1	sp	Q8NBQ5	DHB11	HUMAN	10.1881	NA	32914.7	LMHGILTEQK;LVLWDINK;TLTDELAALQITGVK	1;1;1	3	3	0.11	17313;11938;27747	-	Estradiol 17-beta-dehydrogenase 11 OS=Homo sapiens OX=9606 GN=HSD17B11 PE=1 SV=3	829625	46090.3
804_1	sp	P55265	DSRAD	HUMAN	10.1786	NA	135981	DINAVLIDMER;LGNSCEFR;LVDQSGPPHEPK;VSIYDSK	1;1;1;1	4	4	0.031	20991;11381;21452;6212	-	Double-stranded RNA-specific adenosine deaminase OS=Homo sapiens OX=9606 GN=ADAR PE=1 SV=4	3.03865e+06	40515.3
902_1	sp	Q92974	ARHG2	HUMAN	10.0786	NA	111473	NFVIHR;QDLTTALGLVK;QQDVIYELIQTELHHVR	1;1;1	3	3	0.0345	5503;16892;34867	-	Rho guanine nucleotide exchange factor 2 OS=Homo sapiens OX=9606 GN=ARHGEF2 PE=1 SV=4	1.06912e+06	16448
129_1	sp	Q9H257	CARD9	HUMAN	9.97462	NA	62201.9	DHQEQANTIFSLR;DLQLEIDQLK;VGVLLDILQR;VTLTSVIDPSR	1;1;1;1	4	4	0.0821	27555;18754;15798;17890	-	Caspase recruitment domain-containing protein 9 OS=Homo sapiens OX=9606 GN=CARD9 PE=1 SV=2	369581	11549.4
442_2	sp	O95758	PTBP3	HUMAN	9.9666	NA	59652	DFSNSPLHR;IITFTK;LTSLNVK;SQPVYIQYSNHR;TDNLPNQAR	1;0;0;1;1	3	3	0.0779	14038;3887;5215;26281;12691	-	Polypyrimidine tract-binding protein 3 OS=Homo sapiens OX=9606 GN=PTBP3 PE=1 SV=2	1.02806e+06	54108.3
97_1	sp	P13861	KAP2	HUMAN	9.86868	NA	45490	IVDVIGEK;NLDQEQLSQVLDAMFER;QSLGHPPPEPGPDR	1;1;1	3	3	0.0965	8139;33870;26117	-	cAMP-dependent protein kinase type II-alpha regulatory subunit OS=Homo sapiens OX=9606 GN=PRKAR2A PE=1 SV=2	568656	21871.4
376_1	sp	Q5JTH9	RRP12	HUMAN	9.70809	NA	143611	GSEFMFEK;LQWDLGLGHLPR;TLLDSLR	1;1;1	3	3	0.0208	11164;24250;6423	-	RRP12-like protein OS=Homo sapiens OX=9606 GN=RRP12 PE=1 SV=2	179095	2453.36
200_1	sp	P43353	AL3B1	HUMAN	9.68096	NA	51806.6	FDYIFFTGSPR;NLATQLDSAFIR;TRPAEFR	1;1;1	3	3	0.0641	22815;22798;8241	-	Aldehyde dehydrogenase family 3 member B1 OS=Homo sapiens OX=9606 GN=ALDH3B1 PE=1 SV=1	381647	17347.6
70_1	sp	O00505	IMA4	HUMAN	9.63563	NA	57774.8	DSQVVQVVLDGLK;NPPIDDLIK;SGILPILVK	1;1;1	3	3	0.0595	24137;12589;10166	-	Importin subunit alpha-4 OS=Homo sapiens OX=9606 GN=KPNA3 PE=1 SV=2	538135	28322.9
892_1	sp	Q14498	RBM39	HUMAN	9.57517	NA	59342.7	DLEEFFSTVGK;TGIDLGTTGR;VLGVPIIVQASQAEK	1;1;1	3	3	0.0679	20487;11618;27434	-	RNA-binding protein 39 OS=Homo sapiens OX=9606 GN=RBM39 PE=1 SV=2	1.28092e+06	49266
885_1	sp	P41218	MNDA	HUMAN	9.57134	NA	45807.2	EASSVSDFNQNFEVPNR;IIEIANK;VFDINLK	1;1;1	3	3	0.0762	32695;5910;7434	-	Myeloid cell nuclear differentiation antigen OS=Homo sapiens OX=9606 GN=MNDA PE=1 SV=1	1.48825e+06	53151.6
161_1	sp	Q2TAY7	SMU1	HUMAN	9.52952	NA	57507.2	LMALLGQALK;WQQHQGLLPPGMTIDLFR;YIHLENLLAR	1;1;1	3	3	0.0741	13567;35070;19572	-	WD40 repeat-containing protein SMU1 OS=Homo sapiens OX=9606 GN=SMU1 PE=1 SV=2	150235	4694.83
824_1	sp	P61011	SRP54	HUMAN	9.40209	NA	55668.3	LLGMGDIEGLIDK;SPIIFIGTGEHIDDFEPFK	1;1	2	2	0.0635	23467;35394	-	Signal recognition particle 54 kDa protein OS=Homo sapiens OX=9606 GN=SRP54 PE=1 SV=1	601662	16712.8
182_1	sp	Q00059	TFAM	HUMAN	9.40209	NA	29078.2	SAYNVYVAER;SWEEQMIEVGR	1;1	2	2	0.0854	17370;23224	-	Transcription factor A, mitochondrial OS=Homo sapiens OX=9606 GN=TFAM PE=1 SV=1	749151	37457.6
303_1	sp	P0DPI2	GAL3A	HUMAN	9.40209	NA	28152.7	EVVEAHVDQK;GVEVTVGHEQEEGGK	1;1	2	2	0.0933	16710;27496	sp|A0A0B4J2D5|GAL3B	Glutamine amidotransferase-like class 1 domain-containing protein 3A, mitochondrial OS=Homo sapiens OX=9606 GN=GATD3A PE=1 SV=1	826176	55078.4
841_1	sp	O00161	SNP23	HUMAN	9.40209	NA	23339.5	AHQITDESLESTR;ILGLAIESQDAGIK	1;1	2	2	0.128	26174;24842	-	Synaptosomal-associated protein 23 OS=Homo sapiens OX=9606 GN=SNAP23 PE=1 SV=1	187911	13422.2
741_1	sp	Q13151	ROA0	HUMAN	9.40209	NA	30821.8	GDVAEGDLIEHFSQFGTVEK;GFGFVYFQNHDAADK	1;1	2	2	0.1148	35542;29671	-	Heterogeneous nuclear ribonucleoprotein A0 OS=Homo sapiens OX=9606 GN=HNRNPA0 PE=1 SV=1	113748	8124.85
739_1	sp	Q13488	VPP3	HUMAN	9.40209	NA	92908.4	DSSMEEGVSAVAHR;TPLLQAPGGPHQDLR	1;1	2	2	0.0349	25908;28124	-	V-type proton ATPase 116 kDa subunit a isoform 3 OS=Homo sapiens OX=9606 GN=TCIRG1 PE=1 SV=3	3.24013e+06	79027.6
837_1	sp	Q92598	HS105	HUMAN	9.40209	NA	96803.7	IEVPLYSLLEQTHLK;VEDVSAVEIVGGATR	1;1	2	2	0.035	30680;26484	-	Heat shock protein 105 kDa OS=Homo sapiens OX=9606 GN=HSPH1 PE=1 SV=1	22407.1	414.946
857_1	sp	Q5SRE5	NU188	HUMAN	9.40209	NA	195917	QLFLDVLDGTK;YNFLPEALDFVGVHQER	1;1	2	2	0.016	19777;33847	-	Nucleoporin NUP188 homolog OS=Homo sapiens OX=9606 GN=NUP188 PE=1 SV=1	80609.8	959.64
690_1	sp	P04632	CPNS1	HUMAN	9.40039	NA	28297.7	LGFEEFK;THYSNIEANESEEVR;YLWNNIK	1;1;1	3	4	0.1082	8034;30597;30599;10494	-	Calpain small subunit 1 OS=Homo sapiens OX=9606 GN=CAPNS1 PE=1 SV=1	316812	22629.4
752_1	sp	Q9BVP2	GNL3	HUMAN	9.29464	NA	61954.4	ELPTVVFR;NSLEFFTVLAQR;SEVCFGK;VGVIGFPNVGK	1;1;1;1	4	4	0.0692	10800;24757;6640;14507	-	Guanine nucleotide-binding protein-like 3 OS=Homo sapiens OX=9606 GN=GNL3 PE=1 SV=2	967115	32237.2
587_2	sp	O14979	HNRDL	HUMAN	9.27055	NA	46409.1	DLTEYLSR;FGEVVDCTIK;GFGFVLFK;VFVGGLSPDTSEEQIK	1;1;0;1	3	3	0.1	11807;17211;9408;29530	-	Heterogeneous nuclear ribonucleoprotein D-like OS=Homo sapiens OX=9606 GN=HNRNPDL PE=1 SV=3	1.63957e+06	68315.3
328_1	sp	Q9NYU2	UGGG1	HUMAN	9.14505	NA	177078	IIGPLEDSELFNQDDFHLLENIILK;ILETTTFFQR;IMMLSVLK	1;1;1	3	3	0.0277	40193;20003;10010	-	UDP-glucose:glycoprotein glucosyltransferase 1 OS=Homo sapiens OX=9606 GN=UGGT1 PE=1 SV=3	1.95378e+06	24120.7
801_1	sp	Q9NUL3	STAU2	HUMAN	9.07841	NA	62569.3	AATTVLQELK;LAQIQQAK;VGNEVATGTGPNK	1;1;1	3	3	0.0544	14106;8939;19622	-	Double-stranded RNA-binding protein Staufen homolog 2 OS=Homo sapiens OX=9606 GN=STAU2 PE=1 SV=2	2.01477e+06	51660.8
944_1	sp	Q8TDZ2	MICA1	HUMAN	9.00767	NA	117801	AAADFATHGK;AVTPNQVR;LNEIEAALR	1;1;1	3	3	0.0253	11553;8471;12706	-	[F-actin]-monooxygenase MICAL1 OS=Homo sapiens OX=9606 GN=MICAL1 PE=1 SV=2	2.21257e+06	41746.6
140_2	sp	P11940	PABP1	HUMAN	8.95813	NA	70625.9	FGPALSVK;FSPAGPILSIR;GFGFVCFSSPEEATK;GFGFVSFER;MNGMLLNDR;SLGYAYVNFQQPADAER	1;1;0;1;0;0	3	3	0.1085	6442;16846;28948;13164;13770;32591	-	Polyadenylate-binding protein 1 OS=Homo sapiens OX=9606 GN=PABPC1 PE=1 SV=2	1.47796e+06	38893.8
923_1	sp	P41240	CSK	HUMAN	8.48325	NA	50671.7	LLQTIGK;NVLVSEDNVAK;VSDFGLTK	1;1;1	3	3	0.0578	5164;17886;7957	-	Tyrosine-protein kinase CSK OS=Homo sapiens OX=9606 GN=CSK PE=1 SV=1	3.81127e+06	131423
576_1	sp	Q9GZL7	WDR12	HUMAN	8.38393	NA	47677.7	GAEEWILTGSYDK;TEQLGLTR;YSPTTSHVGA	1;1;1	3	3	0.0733	25794;9514;12440	-	Ribosome biogenesis protein WDR12 OS=Homo sapiens OX=9606 GN=WDR12 PE=1 SV=2	3.21769e+06	128708
663_1	sp	P08865	RSSA	HUMAN	8.3607	NA	32833.4	FAAATGATPIAGR;SDGIYIINLK	1;1	2	2	0.078	18417;16137	-	40S ribosomal protein SA OS=Homo sapiens OX=9606 GN=RPSA PE=1 SV=4	1.04419e+07	696125
548_1	sp	Q9H583	HEAT1	HUMAN	8.3607	NA	242215	GWEEALENVIK;QTALYTLK	1;1	2	2	0.0089	20962;10093	-	HEAT repeat-containing protein 1 OS=Homo sapiens OX=9606 GN=HEATR1 PE=1 SV=3	266928	2101.79
927_1	sp	Q9UL25	RAB21	HUMAN	8.3607	NA	24332.3	GIEELFLDLCK;MIETAQVDER	1;1	2	2	0.0933	22466;17998	-	Ras-related protein Rab-21 OS=Homo sapiens OX=9606 GN=RAB21 PE=1 SV=3	181443	12096.2
925_1	sp	Q12769	NU160	HUMAN	8.34007	NA	162017	LGDAVIWGTGQLFQAQQDLLHR;LLSTYLER;NLDLSWSELK	1;1;1	3	3	0.0279	37869;11749;18444	-	Nuclear pore complex protein Nup160 OS=Homo sapiens OX=9606 GN=NUP160 PE=1 SV=3	200324	3130.07
368_1	sp	P20020	AT2B1	HUMAN	8.102	NA	134600	MVTGDNINTAR;QVVAVTGDGTNDGPALK	1;1	2	2	0.023	18004;28694	sp|Q16720|AT2B3;sp|Q01814|AT2B2;sp|P23634|AT2B4	Plasma membrane calcium-transporting ATPase 1 OS=Homo sapiens OX=9606 GN=ATP2B1 PE=1 SV=4	9.342e+06	143723
117_1	sp	O43143	DHX15	HUMAN	8.02961	NA	90875.2	LQLPVWEYK;SNLGSVVLQLK;VESLLVTAISK	1;1;1	3	3	0.039	17515;16851;16943	-	Pre-mRNA-splicing factor ATP-dependent RNA helicase DHX15 OS=Homo sapiens OX=9606 GN=DHX15 PE=1 SV=2	1.37554e+06	31989.3
884_1	sp	Q9BUQ8	DDX23	HUMAN	7.94542	NA	95523.9	AQPLSLEELLAK;ELAQQIEEETIK	1;1	2	2	0.0293	21701;24931	-	Probable ATP-dependent RNA helicase DDX23 OS=Homo sapiens OX=9606 GN=DDX23 PE=1 SV=3	31902.4	613.509
478_1	sp	Q9NX58	LYAR	HUMAN	7.94542	NA	43587.9	QAPDNEITIK;SEEELLVIFNK	1;1	2	2	0.0554	15877;21974	-	Cell growth-regulating nucleolar protein OS=Homo sapiens OX=9606 GN=LYAR PE=1 SV=2	388464	18498.3
51_1	sp	Q9H2M9	RBGPR	HUMAN	7.80043	NA	155886	VEPATPLAVR;VILLDVAR;VSSLQAEPLPR	1;1;1	3	3	0.0208	13379;8910;18192	-	Rab3 GTPase-activating protein non-catalytic subunit OS=Homo sapiens OX=9606 GN=RAB3GAP2 PE=1 SV=1	1.02509e+06	14644.2
66_1	sp	Q9HCD5	NCOA5	HUMAN	7.7111	NA	65496.5	DYAESVGR;QYFEEIQR;YLTAEETDK	1;1;1	3	3	0.0432	8824;15343;13935	-	Nuclear receptor coactivator 5 OS=Homo sapiens OX=9606 GN=NCOA5 PE=1 SV=2	1.1177e+06	48595.8
168_1	sp	P11387	TOP1	HUMAN	7.64001	NA	90668.9	AVAILCNHQR;AVALYFIDK;LEVQATDR	1;1;1	3	3	0.0353	17702;12999;9906	-	DNA topoisomerase 1 OS=Homo sapiens OX=9606 GN=TOP1 PE=1 SV=2	688083	14640.1
942_1	sp	Q7Z2W4	ZCCHV	HUMAN	7.6241	NA	101367	DQVYPQYVIEYTEDK;EHGLNPDVVQNIQDICNSK;QQICNQQPPCSR	1;1;1	3	3	0.051	32108;35573;26758	-	Zinc finger CCCH-type antiviral protein 1 OS=Homo sapiens OX=9606 GN=ZC3HAV1 PE=1 SV=3	836509	13070.4
863_1	sp	P55809	SCOT1	HUMAN	7.59902	NA	56121.9	STGCDFAVSPK;VVVTMEHSAK	1;1	2	3	0.0404	17242;14943;14944	-	Succinyl-CoA:3-ketoacid coenzyme A transferase 1, mitochondrial OS=Homo sapiens OX=9606 GN=OXCT1 PE=1 SV=1	1.21461e+06	44985.5
102_1	sp	O15269	SPTC1	HUMAN	7.59902	NA	52710.5	SFVIDHQR;VVVTVEQTEEELER	1;1	2	2	0.0465	11950;28924	-	Serine palmitoyltransferase 1 OS=Homo sapiens OX=9606 GN=SPTLC1 PE=1 SV=1	588408	22631.1
213_1	sp	Q15366	PCBP2	HUMAN	7.55724	NA	38555.6	IITLAGPTNAIFK;LVVPASQCGSLIGK	1;1	2	2	0.074	23104;24866	-	Poly(rC)-binding protein 2 OS=Homo sapiens OX=9606 GN=PCBP2 PE=1 SV=1	743068	41281.5
234_1	sp	O96019	ACL6A	HUMAN	7.55724	NA	47430.3	DDGSTLMEIDGDK;ENMEAISPLK	1;1	2	2	0.0536	24014;16003	-	Actin-like protein 6A OS=Homo sapiens OX=9606 GN=ACTL6A PE=1 SV=1	608044	30402.2
13_1	sp	P26639	SYTC	HUMAN	7.46998	NA	83381.9	GCLDFLR;IYGISFPDPK;TISETIER	1;1;1	3	3	0.0346	8343;16167;10435	-	Threonine--tRNA ligase 1, cytoplasmic OS=Homo sapiens OX=9606 GN=TARS1 PE=1 SV=3	804874	17125
662_1	sp	Q8NI60	COQ8A	HUMAN	7.37144	NA	71904.4	LVPPPEETYSLHR;VALLDFGATR	1;1	2	2	0.0355	27201;13728	-	Atypical kinase COQ8A, mitochondrial OS=Homo sapiens OX=9606 GN=COQ8A PE=1 SV=1	8.99521e+06	321257
786_1	sp	P26358	DNMT1	HUMAN	7.34578	NA	183050	DLPNIEVR;LPLFPEPLHVFAPR	1;1	2	2	0.0136	10644;28578	-	DNA (cytosine-5)-methyltransferase 1 OS=Homo sapiens OX=9606 GN=DNMT1 PE=1 SV=2	641969	7054.6
754_1	sp	O60610	DIAP1	HUMAN	7.19297	NA	141258	ELGEYFLFDPK;FQPLLDGLK;LYKPEVQLR	1;1;1	3	3	0.0228	23047;12769;16485	-	Protein diaphanous homolog 1 OS=Homo sapiens OX=9606 GN=DIAPH1 PE=1 SV=2	223627	3194.67
867_1	sp	Q99848	EBP2	HUMAN	7.18894	NA	34830.4	DLEWVER;QCLAEFK;VQTEVLQK	1;1;1	3	3	0.0719	10373;8800;10333	-	Probable rRNA-processing protein EBP2 OS=Homo sapiens OX=9606 GN=EBNA1BP2 PE=1 SV=2	131676	7315.36
560_1	sp	Q14919	NC2A	HUMAN	7.18388	NA	22335.9	ALELFLESLLK;VAAAVPVIISR	1;1	2	2	0.1073	20619;14797	-	Dr1-associated corepressor OS=Homo sapiens OX=9606 GN=DRAP1 PE=1 SV=3	370134	41126
772_1	sp	Q9BUJ2	HNRL1	HUMAN	7.1557	NA	95679.3	AIVICPTDEDLK;INEEISVK;WMGIAFR	1;1;1	3	3	0.0315	23462;9912;8346	-	Heterogeneous nuclear ribonucleoprotein U-like protein 1 OS=Homo sapiens OX=9606 GN=HNRNPUL1 PE=1 SV=2	2.4102e+06	52395.7
635_1	sp	Q9NUU6	OTULL	HUMAN	7.13637	NA	42168.6	AYEELFWR;YVELLK	1;1	2	2	0.0393	15366;4963	-	Inactive ubiquitin thioesterase OTULINL OS=Homo sapiens OX=9606 GN=OTULINL PE=1 SV=1	345826	18201.3
945_1	sp	Q9HD45	TM9S3	HUMAN	7.13637	NA	67843.1	DLGDEYGWK;YLDPSFFQHR	1;1	2	2	0.0323	14354;21616	-	Transmembrane 9 superfamily member 3 OS=Homo sapiens OX=9606 GN=TM9SF3 PE=1 SV=2	40532.8	1930.13
628_1	sp	P56182	RRP1	HUMAN	7.12388	NA	52806.6	LAGNEQVTR;VGAEELTADQNLK	1;1	2	2	0.0477	11534;23843	-	Ribosomal RNA processing protein 1 homolog A OS=Homo sapiens OX=9606 GN=RRP1 PE=1 SV=1	469315	18050.6
35_1	sp	P30566	PUR8	HUMAN	7.10201	NA	54854	GTTGTQASFLQLFEGDDHK;VLSQQAASVVK	1;1	2	2	0.062	34085;15933	-	Adenylosuccinate lyase OS=Homo sapiens OX=9606 GN=ADSL PE=1 SV=2	522192	16844.9
895_1	sp	Q14554	PDIA5	HUMAN	7.07113	NA	59556.1	DVVHLDSEK;IACAAVDCVK;TELGFTNYIR	1;1;1	3	3	0.0559	13050;15140;18713	-	Protein disulfide-isomerase A5 OS=Homo sapiens OX=9606 GN=PDIA5 PE=1 SV=1	388203	12940.1
241_1	sp	Q53GS9	SNUT2	HUMAN	7.04212	NA	65339.7	EYLSEEVQAVHK;SVLDFDFEK	1;1	2	3	0.0372	24929;24928;14907	-	U4/U6.U5 tri-snRNP-associated protein 2 OS=Homo sapiens OX=9606 GN=USP39 PE=1 SV=2	0	0
315_1	sp	Q14151	SAFB2	HUMAN	7.02135	NA	107408	ADSLLAVVK;DQDELKPGPTNR;FDFDACNEVPPAPK;FHDFDHR;GLPPPPR;GQYQDHAIDR;ILDILGETCK;LAEEEDLFDSAHPEEGDLDLASESTAHAQSSK;LQLECQR	0;1;0;0;0;1;0;0;1	3	3	0.1133	9444;23369;28212;11130;4167;18375;17007;41555;41554;10375	-	Scaffold attachment factor B2 OS=Homo sapiens OX=9606 GN=SAFB2 PE=1 SV=1	2.38235e+06	44950
177_2	sp	P14649	MYL6B	HUMAN	7.01248	NA	22749.7	ALGQNPTNAEVLK;EAFELFDR;GQGTYEDYLEGFR	0;1;1	2	2	0.1635	22975;12641;27109	-	Myosin light chain 6B OS=Homo sapiens OX=9606 GN=MYL6B PE=1 SV=1	452247	32303.4
323_1	sp	Q9BVI4	NOC4L	HUMAN	6.97183	NA	58430.7	FVQLEGAHPLEK;LGELLGHPSFQVK	1;1	2	2	0.0484	23311;24761	-	Nucleolar complex protein 4 homolog OS=Homo sapiens OX=9606 GN=NOC4L PE=1 SV=1	183602	6331.1
789_1	sp	P08571	CD14	HUMAN	6.82138	NA	40050.7	AFPALTSLDLSDNPGLGER;VLDLSCNR	1;1	2	2	0.072	33083;11231	-	Monocyte differentiation antigen CD14 OS=Homo sapiens OX=9606 GN=CD14 PE=1 SV=2	9.79674e+06	576279
571_1	sp	P23368	MAOM	HUMAN	6.80127	NA	65401.8	IWMFDK;NTLIQFEDFGNHNAFR	1;1	2	2	0.0377	7090;32525	-	NAD-dependent malic enzyme, mitochondrial OS=Homo sapiens OX=9606 GN=ME2 PE=1 SV=1	284733	9491.11
132_1	sp	Q8IXT5	RB12B	HUMAN	6.75722	NA	118030	AENPYLFLR;HQLEDLR;RPWEEDFR	1;1;1	3	3	0.024	15685;9293;16085	-	RNA-binding protein 12B OS=Homo sapiens OX=9606 GN=RBM12B PE=1 SV=2	983940	12454.9
150_1	sp	P45973	CBX5	HUMAN	6.73742	NA	22211.1	GQVEYLLK;NLDCPELISEFMK	1;1	2	2	0.1099	10463;28061	-	Chromobox protein homolog 5 OS=Homo sapiens OX=9606 GN=CBX5 PE=1 SV=1	7.09567e+06	591306
539_1	sp	P10619	PPGB	HUMAN	6.72222	NA	54431.1	DLECVTNLQEVAR;QYSGYLK	1;1	2	2	0.0417	27347;7721	-	Lysosomal protective protein OS=Homo sapiens OX=9606 GN=CTSA PE=1 SV=2	353276	16058
27_1	sp	Q9Y2W1	TR150	HUMAN	6.64533	NA	108601	SIFQHIQSAQSQR;SPLQSVVVR	1;1	2	2	0.023	27020;11460	-	Thyroid hormone receptor-associated protein 3 OS=Homo sapiens OX=9606 GN=THRAP3 PE=1 SV=2	2.45064e+06	42993.7
524_1	sp	Q8WWM7	ATX2L	HUMAN	6.29893	NA	113304	EIESSPQYR;TTYDSSLSSYTVPLEK	1;1	2	2	0.0233	15221;30782	-	Ataxin-2-like protein OS=Homo sapiens OX=9606 GN=ATXN2L PE=1 SV=2	293052	6977.43
417_1	sp	Q9H074	PAIP1	HUMAN	6.13472	NA	53491.1	ADILQVGLR;APGFLQPPPLR	1;1	2	2	0.0418	11459;18041	-	Polyadenylate-binding protein-interacting protein 1 OS=Homo sapiens OX=9606 GN=PAIP1 PE=1 SV=1	22513.9	1023.36
865_1	sp	P62081	RS7	HUMAN	6.13472	NA	22113.3	HVVFIAQR;VETFSGVYK	1;1	2	2	0.0876	11018;12728	-	40S ribosomal protein S7 OS=Homo sapiens OX=9606 GN=RPS7 PE=1 SV=1	1.64884e+06	149895
148_1	sp	Q96GM8	TOE1	HUMAN	6.13472	NA	56512	TLFLELIR;YAAEFHAR	1;1	2	2	0.0314	12037;10885	-	Target of EGR1 protein 1 OS=Homo sapiens OX=9606 GN=TOE1 PE=1 SV=1	1.76107e+06	73378.1
88_1	sp	P42167	LAP2B	HUMAN	6.08021	NA	50639.5	NRPPLPAGTNSK;VETSEHFR	1;1	2	2	0.0441	19875;12026	-	Lamina-associated polypeptide 2, isoforms beta/gamma OS=Homo sapiens OX=9606 GN=TMPO PE=1 SV=2	603691	24147.6
911_1	sp	O15027	SC16A	HUMAN	6.05248	NA	251738	NPSSAAPVQSR;QSGPGAPNLDR	1;1	2	2	0.0093	15377;15316	-	Protein transport protein Sec16A OS=Homo sapiens OX=9606 GN=SEC16A PE=1 SV=4	275128	3314.79
325_1	sp	Q9NUI1	DECR2	HUMAN	5.96617	NA	30758	IAEIFMR;VTASPLQR	1;1	2	2	0.0514	8323;8093	-	Peroxisomal 2,4-dienoyl-CoA reductase OS=Homo sapiens OX=9606 GN=DECR2 PE=1 SV=1	1.38541e+06	72916.5
904_1	sp	P42356	PI4KA	HUMAN	5.92977	NA	236678	ITVPDTYEAR;LDPGAVSDVPEAIK	1;1	2	2	0.0114	17106;24391	-	Phosphatidylinositol 4-kinase alpha OS=Homo sapiens OX=9606 GN=PI4KA PE=1 SV=4	627614	5144.38
395_1	sp	O60264	SMCA5	HUMAN	5.89531	NA	121828	CNTLITLIER;FITDNTVEER	1;1	2	2	0.019	19279;19015	-	SWI/SNF-related matrix-associated actin-dependent regulator of chromatin subfamily A member 5 OS=Homo sapiens OX=9606 GN=SMARCA5 PE=1 SV=1	1.33715e+06	20571.5
934_1	sp	O43819	SCO2	HUMAN	5.83194	NA	29791.4	SAEQISDSVR;YVQDFHPR	1;1	2	3	0.0677	14659;13680;13679	-	Protein SCO2 homolog, mitochondrial OS=Homo sapiens OX=9606 GN=SCO2 PE=1 SV=3	1.1888e+07	625686
866_1	sp	Q15397	PUM3	HUMAN	5.71072	NA	73538.3	LELIMDEMK;TNYDIVVR	1;1	2	2	0.0262	15647;11298	-	Pumilio homolog 3 OS=Homo sapiens OX=9606 GN=PUM3 PE=1 SV=3	408734	10756.2
520_1	sp	Q9NVV4	PAPD1	HUMAN	5.70747	NA	66130	NVSQSQLQK;SPPILPTLDSLK	1;1	2	2	0.0361	12789;20768	-	Poly(A) RNA polymerase, mitochondrial OS=Homo sapiens OX=9606 GN=MTPAP PE=1 SV=1	88174.1	2519.26
255_1	sp	O15427	MOT4	HUMAN	5.68082	NA	49436.9	LHKPPADSGVDLR;LLDLSVFR	1;1	2	2	0.0452	24246;10851	-	Monocarboxylate transporter 4 OS=Homo sapiens OX=9606 GN=SLC16A3 PE=1 SV=1	204987	13665.8
446_1	sp	Q15029	U5S1	HUMAN	5.60622	NA	109366	ILDAVVAQEPLHR;YDWDLLAAR	1;1	2	2	0.0226	25631;15671	-	116 kDa U5 small nuclear ribonucleoprotein component OS=Homo sapiens OX=9606 GN=EFTUD2 PE=1 SV=1	7.88103e+06	140733
763_1	sp	Q12906	ILF3	HUMAN	5.57289	NA	95279.1	EATDAIGHLDR;FNYSGSGGR	1;1	2	2	0.0224	18210;10314	-	Interleukin enhancer-binding factor 3 OS=Homo sapiens OX=9606 GN=ILF3 PE=1 SV=3	620188	15902.2
37_2	sp	Q96FN4	CPNE2	HUMAN	5.5241	NA	61150.6	DIVQFVPFR;FAAQATQQR;VITLSLAGR	0;1;1	2	2	0.0493	15613;12465;9866	-	Copine-2 OS=Homo sapiens OX=9606 GN=CPNE2 PE=1 SV=3	203960	8158.4
394_1	sp	Q8WU79	SMAP2	HUMAN	5.50663	NA	46754.8	NLGVHISR;RPQIDPAVEGFIR	1;1	2	3	0.049	8810;26405;26404	-	Stromal membrane-associated protein 2 OS=Homo sapiens OX=9606 GN=SMAP2 PE=1 SV=1	504029	29648.8
190_1	sp	P48556	PSMD8	HUMAN	5.50263	NA	39586.8	ILFFNTPK;VAEFHTELER	1;1	2	2	0.0514	11308;19190	-	26S proteasome non-ATPase regulatory subunit 8 OS=Homo sapiens OX=9606 GN=PSMD8 PE=1 SV=2	707645	32165.7
506_1	sp	O60701	UGDH	HUMAN	5.48186	NA	54989.2	LAANAFLAQR;VLIGGDETPEGQR	1;1	2	2	0.0466	14122;23395	-	UDP-glucose 6-dehydrogenase OS=Homo sapiens OX=9606 GN=UGDH PE=1 SV=1	0	0
225_1	sp	Q53QZ3	RHG15	HUMAN	5.46807	NA	54510.4	ENSTVPWFVK;GLDVDGIYR	1;1	2	2	0.04	18501;12107	-	Rho GTPase-activating protein 15 OS=Homo sapiens OX=9606 GN=ARHGAP15 PE=1 SV=2	3.02428e+06	97557.5
32_1	sp	Q9UNH7	SNX6	HUMAN	5.40415	NA	46619.8	LEDFFK;NLVELAELELK	1;1	2	2	0.0419	5839;20464	-	Sorting nexin-6 OS=Homo sapiens OX=9606 GN=SNX6 PE=1 SV=1	241354	9282.85
392_2	sp	Q16629	SRSF7	HUMAN	5.3801	NA	27350	AFSYYGPLR;NPPGFAFVEFEDPR;VELSTGMPR	1;0;1	2	2	0.1345	14091;28434;11588	-	Serine/arginine-rich splicing factor 7 OS=Homo sapiens OX=9606 GN=SRSF7 PE=1 SV=1	889376	55586
69_1	sp	O43660	PLRG1	HUMAN	5.33903	NA	57158.1	LWDLVAGK;TGYNFQR	1;1	2	2	0.0292	9006;8495	-	Pleiotropic regulator 1 OS=Homo sapiens OX=9606 GN=PLRG1 PE=1 SV=1	2.12175e+07	757766
489_1	sp	Q9NRL2	BAZ1A	HUMAN	5.25428	NA	178592	QEQINCVTR;YVEYLK	1;1	2	2	0.0096	16531;6287	-	Bromodomain adjacent to zinc finger domain protein 1A OS=Homo sapiens OX=9606 GN=BAZ1A PE=1 SV=2	1.71291e+06	20889.2
878_1	sp	Q9Y619	ORNT1	HUMAN	5.2226	NA	32714.7	TFINVVK;TYSQVGFR	1;1	2	2	0.0498	6495;10698	-	Mitochondrial ornithine transporter 1 OS=Homo sapiens OX=9606 GN=SLC25A15 PE=1 SV=1	444596	24699.8
424_1	sp	O76021	RL1D1	HUMAN	5.20471	NA	54938.9	LLPSLIGR;TVSQIISLQTLK	1;1	2	2	0.0408	8021;22238	-	Ribosomal L1 domain-containing protein 1 OS=Homo sapiens OX=9606 GN=RSL1D1 PE=1 SV=3	0	0
80_1	sp	Q9BRJ7	TIRR	HUMAN	5.18864	NA	23323.2	DHGLEVLGLVR;VLGLGLGCLR	1;1	2	2	0.0995	18545;13562	-	Tudor-interacting repair regulator protein OS=Homo sapiens OX=9606 GN=NUDT16L1 PE=1 SV=1	1.06349e+06	66468.1
910_1	sp	Q13263	TIF1B	HUMAN	5.16272	NA	88493.4	MAILQIMK;VLVNDAQK	1;1	2	2	0.0192	10408;8564	-	Transcription intermediary factor 1-beta OS=Homo sapiens OX=9606 GN=TRIM28 PE=1 SV=5	1.06922e+06	33413
294_1	sp	O75323	NIPS2	HUMAN	5.08446	NA	33721.2	SDMLLSR;SGPNIYELR	1;1	2	2	0.0559	6523;13265	-	Protein NipSnap homolog 2 OS=Homo sapiens OX=9606 GN=NIPSNAP2 PE=1 SV=1	1.75231e+06	92226.9
3_1	sp	P61204	ARF3	HUMAN	5.06711	NA	20587.7	DAVLLVFANK;TTILYK	1;1	2	2	0.0884	14600;4262	sp|P84077|ARF1;sp|P84085|ARF5	ADP-ribosylation factor 3 OS=Homo sapiens OX=9606 GN=ARF3 PE=1 SV=2	328668	27389
514_1	sp	Q14008	CKAP5	HUMAN	5.0036	NA	225352	ALEYLK;HINDSAPEVR	1;1	2	2	0.0079	4231;16194	-	Cytoskeleton-associated protein 5 OS=Homo sapiens OX=9606 GN=CKAP5 PE=1 SV=3	234244	1920.03
346_1	sp	O60907	TBL1X	HUMAN	4.98485	NA	62456.5	GPIFALK;VGASASDGSVCVLDLR	1;1	2	2	0.0399	4455;28207	sp|Q9BZK7|TBL1R	F-box-like/WD repeat-containing protein TBL1X OS=Homo sapiens OX=9606 GN=TBL1X PE=1 SV=3	1.00194e+06	37108.8
108_1	sp	P00387	NB5R3	HUMAN	4.97654	NA	34212.7	DILLRPELEELR;GPSGLLVYQGK	1;1	2	2	0.0764	26366;15550	-	NADH-cytochrome b5 reductase 3 OS=Homo sapiens OX=9606 GN=CYB5R3 PE=1 SV=3	906511	56656.9
869_1	sp	Q9BY44	EIF2A	HUMAN	4.92496	NA	64949.2	ATIFNLK;DGTLFAWGNGEK	1;1	2	2	0.0325	6089;21144	-	Eukaryotic translation initiation factor 2A OS=Homo sapiens OX=9606 GN=EIF2A PE=1 SV=3	360332	9738.69
279_1	sp	P25786	PSA1	HUMAN	4.92344	NA	29536.9	LVSLIGSK;QGSATVGLK	1;1	2	2	0.0646	6402;7791	-	Proteasome subunit alpha type-1 OS=Homo sapiens OX=9606 GN=PSMA1 PE=1 SV=1	273713	15206.3
253_1	sp	Q5H9U9	DDX6L	HUMAN	4.87365	NA	197547	AEYINFLENLK;MFPLLVEK	1;1	2	2	0.0111	22936;11241	-	Probable ATP-dependent RNA helicase DDX60-like OS=Homo sapiens OX=9606 GN=DDX60L PE=2 SV=2	256489	2419.71
810_1	sp	O75844	FACE1	HUMAN	4.86885	NA	54777.5	TTTHVPPELGQIMDSETFEK;VYVVEGSK	1;1	2	2	0.0589	36301;8361	-	CAAX prenyl protease 1 homolog OS=Homo sapiens OX=9606 GN=ZMPSTE24 PE=1 SV=2	593413	28257.8
914_1	sp	Q9UKV3	ACINU	HUMAN	4.86084	NA	151771	GLLVDRPSETK;WGASTATTQK	1;1	2	2	0.0157	18758;13307	-	Apoptotic chromatin condensation inducer in the nucleus OS=Homo sapiens OX=9606 GN=ACIN1 PE=1 SV=2	713977	9394.44
19_1	sp	P52294	IMA5	HUMAN	4.82848	NA	60183.5	FVEFLK;SPEQQLSATQK	1;1	2	2	0.0316	5428;18819	-	Importin subunit alpha-5 OS=Homo sapiens OX=9606 GN=KPNA1 PE=1 SV=3	644951	29316
836_1	sp	P62249	RS16	HUMAN	4.70104	NA	16435	LLEPVLLLGK	1	1	1	0.0685	14760	-	40S ribosomal protein S16 OS=Homo sapiens OX=9606 GN=RPS16 PE=1 SV=2	58755.1	4896.26
329_1	sp	Q9BQG0	MBB1A	HUMAN	4.70104	NA	148762	ALVDILSEVSK	1	1	1	0.0083	17443	-	Myb-binding protein 1A OS=Homo sapiens OX=9606 GN=MYBBP1A PE=1 SV=2	0	0
907_1	sp	Q08379	GOGA2	HUMAN	4.70104	NA	113017	LEAATQQNQQLR	1	1	1	0.012	24131	-	Golgin subfamily A member 2 OS=Homo sapiens OX=9606 GN=GOLGA2 PE=1 SV=3	0	0
50_2	sp	P35580	MYH10	HUMAN	4.70104	NA	228858	ADEWLMK;ADFCIIHYAGK;AGVLAHLEEER;ALELDPNLYR;CIIPNHEK;CNGVLEGIR;DKADFCIIHYAGK;EDQSILCTGESGAGK;FDQLLAEEK;KFDQLLAEEK;LDPHLVLDQLR;LQQELDDLTVDLDHQR;LQQLFNHTMFILEQEEYQR;NCAAYLK;NTNPNFVR;QGFPNR;TQLEELEDELQATEDAK;TVGQLYK;VEDMAELTCLNEASVLHNLK	0;0;0;0;0;0;0;0;0;0;0;1;0;0;0;0;0;0;0	1	1	0.0982	8709;21150;21147;19022;19023;19021;19020;18415;12180;12385;27196;27195;27416;27415;14698;18946;18945;21910;21911;21912;32680;37952;37844;37854;37842;37841;37951;37856;37845;7089;10809;10832;10835;10808;3792;3790;32952;32953;32959;32954;6142;6144;36695;36561;36696;36570;36563	-	Myosin-10 OS=Homo sapiens OX=9606 GN=MYH10 PE=1 SV=3	0	0
50_1	sp	P35749	MYH11	HUMAN	4.70104	NA	227199	ALELDPNLYR;CIIPNHEK;CNGVLEGIR;DLGEELEALK;EDQSILCTGESGAGK;FDQLLAEEK;KFDQLLAEEK;LQQLFNHTMFILEQEEYQR;NCAAYLK;NTDQASMPDNTAAQK;NWQWWR;QGFPNR;QLLQANPILEAFGNAK;QQQLTAMK;RQQQLTAMK;TQLEELEDELQATEDAK;TVGQLYK;VEDMAELTCLNEASVLHNLRER	0;0;0;0;0;0;0;0;0;0;0;0;0;0;0;0;0;1	1	1	0.0943	18415;12180;12385;15462;15463;27416;27415;14698;18946;18945;37952;37844;37854;37842;37841;37951;37856;37845;7089;28011;11189;3792;3790;29855;29597;29853;29870;29854;10402;15057;15056;32952;32953;32959;32954;6142;6144;38589	-	Myosin-11 OS=Homo sapiens OX=9606 GN=MYH11 PE=1 SV=3	0	0
535_1	sp	O94925	GLSK	HUMAN	4.70104	NA	73413.9	LTLQTTSDGVMLDK	1	1	1	0.0209	26877	-	Glutaminase kidney isoform, mitochondrial OS=Homo sapiens OX=9606 GN=GLS PE=1 SV=1	1.94587e+06	47460.3
205_1	sp	P08962	CD63	HUMAN	4.70104	NA	25619.1	VMSEFNNNFR	1	1	1	0.042	20048	-	CD63 antigen OS=Homo sapiens OX=9606 GN=CD63 PE=1 SV=2	12233.2	1019.43
110_2	sp	P0DOY3	IGLC3	HUMAN	4.70104	NA	11258.5	AGVETTTPSK;SYSCQVTHEGSTVEK;YAASSYLSLTPEQWK	1;0;0	1	1	0.3774	11616;29615;29614;30096	sp|P0DOY2|IGLC2	Immunoglobulin lambda constant 3 OS=Homo sapiens OX=9606 GN=IGLC3 PE=1 SV=1	96238.9	13748.4
454_1	sp	Q9HAV7	GRPE1	HUMAN	4.70104	NA	24263.9	DLLEVADVLEK	1	1	1	0.0507	19633	-	GrpE protein homolog 1, mitochondrial OS=Homo sapiens OX=9606 GN=GRPEL1 PE=1 SV=2	110152	6119.58
409_1	sp	Q52LJ0	FA98B	HUMAN	4.70104	NA	45518.7	MDLNSEQAEQLER	1	1	1	0.03	27611	-	Protein FAM98B OS=Homo sapiens OX=9606 GN=FAM98B PE=1 SV=2	0	0
897_1	sp	P48651	PTSS1	HUMAN	4.70104	NA	55491.1	AVLQFTPASWTYVR	1	1	1	0.0296	28642	-	Phosphatidylserine synthase 1 OS=Homo sapiens OX=9606 GN=PTDSS1 PE=1 SV=1	222516	11125.8
791_1	sp	P54868	HMCS2	HUMAN	4.70104	NA	56599.4	LEVGTETIIDK	1	1	1	0.0217	18857	sp|Q01581|HMCS1	Hydroxymethylglutaryl-CoA synthase, mitochondrial OS=Homo sapiens OX=9606 GN=HMGCS2 PE=1 SV=1	3.20484e+06	110512
151_1	sp	P02774	VTDB	HUMAN	4.70104	NA	52882.9	HQPQEFPTYVEPTNDEICEAFR	1	1	1	0.0464	39101	-	Vitamin D-binding protein OS=Homo sapiens OX=9606 GN=GC PE=1 SV=2	0	0
384_1	sp	Q9Y383	LC7L2	HUMAN	4.70104	NA	46485.6	VEQLGAEGNVEESQK	1	1	1	0.0383	28359	-	Putative RNA-binding protein Luc7-like 2 OS=Homo sapiens OX=9606 GN=LUC7L2 PE=1 SV=2	0	0
931_1	sp	P43487	RANG	HUMAN	4.70104	NA	23295.6	TLEEDEEELFK	1	1	1	0.0547	23655	-	Ran-specific GTPase-activating protein OS=Homo sapiens OX=9606 GN=RANBP1 PE=1 SV=1	751368	83485.4
174_1	sp	P08237	PFKAM	HUMAN	4.70104	NA	85128.4	TFVLEVMGR	1	1	1	0.0115	13332	sp|P17858|PFKAL;sp|Q01813|PFKAP	ATP-dependent 6-phosphofructokinase, muscle type OS=Homo sapiens OX=9606 GN=PFKM PE=1 SV=2	47342.5	1154.7
665_1	sp	Q16740	CLPP	HUMAN	4.70104	NA	30160.6	QSLQVIESAMER	1	1	1	0.0433	23914	-	ATP-dependent Clp protease proteolytic subunit, mitochondrial OS=Homo sapiens OX=9606 GN=CLPP PE=1 SV=1	1.37921e+06	86200.8
496_2	sp	Q3B8N2	LEG9B	HUMAN	4.70104	NA	39634.9	FDENAVVR;FEDGGYVVCNTR;SIILSGTVLPSAQR	0;0;1	1	1	0.0955	10457;24532;25204	sp|Q6DKI2|LEG9C	Galectin-9B OS=Homo sapiens OX=9606 GN=LGALS9B PE=1 SV=3	400570	25035.7
114_1	sp	Q9UPN6	SCAF8	HUMAN	4.70104	NA	140433	VPGLYVIDSIVR	1	1	1	0.0094	22237	sp|O95104|SCAF4	SR-related and CTD-associated factor 8 OS=Homo sapiens OX=9606 GN=SCAF8 PE=1 SV=1	230529	4520.19
425_1	sp	Q7LBR1	CHM1B	HUMAN	4.70104	NA	22095.2	VQTAVTMGK	1	1	1	0.0452	9998	-	Charged multivesicular body protein 1b OS=Homo sapiens OX=9606 GN=CHMP1B PE=1 SV=1	386646	35149.7
711_1	sp	P62834	RAP1A	HUMAN	4.70104	NA	20973.7	INVNEIFYDLVR	1	1	1	0.0652	26349	sp|P61224|RAP1B;sp|A6NIZ1|RP1BL	Ras-related protein Rap-1A OS=Homo sapiens OX=9606 GN=RAP1A PE=1 SV=1	0	0
565_1	sp	Q9NQT4	EXOS5	HUMAN	4.70104	NA	25232.9	AVLTFALDSVER	1	1	1	0.0511	21976	-	Exosome complex component RRP46 OS=Homo sapiens OX=9606 GN=EXOSC5 PE=1 SV=1	207646	20764.6
180_1	sp	O95466	FMNL1	HUMAN	4.70104	NA	121777	LQSLDALLEMK	1	1	1	0.01	20168	-	Formin-like protein 1 OS=Homo sapiens OX=9606 GN=FMNL1 PE=1 SV=3	548357	8308.44
199_1	sp	P48735	IDHP	HUMAN	4.70104	NA	50876.9	NILGGTVFR;TIEAEAAHGTVTR	0;1	1	2	0.0487	11242;22994;22993	-	Isocitrate dehydrogenase [NADP], mitochondrial OS=Homo sapiens OX=9606 GN=IDH2 PE=1 SV=2	326640	11263.4
459_1	sp	O75934	SPF27	HUMAN	4.70104	NA	26115	TIVQLENEIYQIK	1	1	1	0.0578	28007	-	Pre-mRNA-splicing factor SPF27 OS=Homo sapiens OX=9606 GN=BCAS2 PE=1 SV=1	387030	27645
305_1	sp	P20700	LMNB1	HUMAN	4.70104	NA	66367.6	TTIPEEEEEEEEAAGVVVEEELFHQQGTPR	1	1	1	0.0512	41536	-	Lamin-B1 OS=Homo sapiens OX=9606 GN=LMNB1 PE=1 SV=2	0	0
173_1	sp	Q14974	IMB1	HUMAN	4.70104	NA	97108	VLANPGNSQVAR	1	1	1	0.0137	19074	-	Importin subunit beta-1 OS=Homo sapiens OX=9606 GN=KPNB1 PE=1 SV=2	107834	2837.74
63_1	sp	P13804	ETFA	HUMAN	4.70104	NA	35057.6	AAVDAGFVPNDMQVGQTGK	1	1	1	0.0571	32282	-	Electron transfer flavoprotein subunit alpha, mitochondrial OS=Homo sapiens OX=9606 GN=ETFA PE=1 SV=1	0	0
666_1	sp	O95747	OXSR1	HUMAN	4.70104	NA	57986	SGVLDESTIATILR	1	1	1	0.0266	25919	-	Serine/threonine-protein kinase OSR1 OS=Homo sapiens OX=9606 GN=OXSR1 PE=1 SV=1	208631	7451.1
912_1	sp	Q5BJD5	TM41B	HUMAN	4.70104	NA	32492.4	SQLGAHHTTPVGDGAAGTR	1	1	1	0.0653	31317	-	Transmembrane protein 41B OS=Homo sapiens OX=9606 GN=TMEM41B PE=1 SV=1	0	0
214_1	sp	Q96T60	PNKP	HUMAN	4.70104	NA	57040.5	VAIDNTNPDAASR	1	1	1	0.025	22673	-	Bifunctional polynucleotide phosphatase/kinase OS=Homo sapiens OX=9606 GN=PNKP PE=1 SV=1	197612	6175.36
698_1	sp	Q92522	H1X	HUMAN	4.70104	NA	22473.5	YSQLVVETIR	1	1	1	0.0469	18541	-	Histone H1x OS=Homo sapiens OX=9606 GN=H1FX PE=1 SV=1	4.06149e+06	290106
127_1	sp	P30419	NMT1	HUMAN	4.70104	NA	56769.9	AIELFSVGQGPAK	1	1	1	0.0262	21847	-	Glycylpeptide N-tetradecanoyltransferase 1 OS=Homo sapiens OX=9606 GN=NMT1 PE=1 SV=2	4.49033e+07	1.79613e+06
708_1	sp	O75494	SRS10	HUMAN	4.70104	NA	31281.8	DAEDALHNLDR	1	1	1	0.042	20393	-	Serine/arginine-rich splicing factor 10 OS=Homo sapiens OX=9606 GN=SRSF10 PE=1 SV=1	755615	53972.5
706_1	sp	P51648	AL3A2	HUMAN	4.70104	NA	54812.9	NVDEAINFINER	1	1	1	0.0247	24966	-	Aldehyde dehydrogenase family 3 member A2 OS=Homo sapiens OX=9606 GN=ALDH3A2 PE=1 SV=1	979626	44528.5
256_1	sp	O94979	SC31A	HUMAN	4.70104	NA	132931	TTFEDLIQR	1	1	1	0.0074	15680	-	Protein transport protein Sec31A OS=Homo sapiens OX=9606 GN=SEC31A PE=1 SV=3	96090.5	1961.03
464_1	sp	Q13568	IRF5	HUMAN	4.70104	NA	56008.5	FYTNQLLDVLDR	1	1	1	0.0241	26385	-	Interferon regulatory factor 5 OS=Homo sapiens OX=9606 GN=IRF5 PE=1 SV=2	29461.7	1339.17
652_1	sp	Q5HYK3	COQ5	HUMAN	4.70104	NA	37116.8	AQQNLSWEEIAK	1	1	1	0.0367	24544	-	2-methoxy-6-polyprenyl-1,4-benzoquinol methylase, mitochondrial OS=Homo sapiens OX=9606 GN=COQ5 PE=1 SV=2	0	0
289_1	sp	P41227	NAA10	HUMAN	4.70104	NA	26441.9	DLTQMADELR	1	1	1	0.0426	18000	-	N-alpha-acetyltransferase 10 OS=Homo sapiens OX=9606 GN=NAA10 PE=1 SV=1	56696.9	3543.56
633_1	sp	O75477	ERLN1	HUMAN	4.70104	NA	39146.4	ISEIEDAAFLAR	1	1	1	0.0345	22397	sp|O94905|ERLN2	Erlin-1 OS=Homo sapiens OX=9606 GN=ERLIN1 PE=1 SV=2	291848	11673.9
104_1	sp	A0A075B6P5	KV228	HUMAN	4.70104	NA	12948.5	FSGSGSGTDFTLK	1	1	1	0.1083	21447	sp|A0A0A0MRZ7|KVD26;sp|A0A075B6S2|KVD29;sp|P06310|KV230;sp|A0A087WW87|KV240;sp|A2NJV5|KV229;sp|A0A075B6S6|KVD30	Immunoglobulin kappa variable 2-28 OS=Homo sapiens OX=9606 GN=IGKV2-28 PE=3 SV=1 >sp|P01615|KVD28 Immunoglobulin kappa variable 2D-28 OS=Homo sapiens OX=9606 GN=IGKV2D-28 PE=1 SV=2	2.45122e+06	817075
842_1	sp	Q8IZH2	XRN1	HUMAN	4.70104	NA	193985	TLDDLFPLR	1	1	1	0.0053	14597	-	5'-3' exoribonuclease 1 OS=Homo sapiens OX=9606 GN=XRN1 PE=1 SV=1	312335	3763.08
477_1	sp	O75629	CREG1	HUMAN	4.70104	NA	24059.3	FVTHVSDWGALATISTLEAVR	1	1	1	0.0955	36443	-	Protein CREG1 OS=Homo sapiens OX=9606 GN=CREG1 PE=1 SV=1	0	0
373_1	sp	Q92600	CNOT9	HUMAN	4.70104	NA	33609.9	LTSLGVIGALVK	1	1	1	0.0401	17351	-	CCR4-NOT transcription complex subunit 9 OS=Homo sapiens OX=9606 GN=CNOT9 PE=1 SV=1	0	0
215_1	sp	Q5T1M5	FKB15	HUMAN	4.70104	NA	133547	VTSLEEELTDLR	1	1	1	0.0098	24239	-	FK506-binding protein 15 OS=Homo sapiens OX=9606 GN=FKBP15 PE=1 SV=2	168292	2852.41
415_1	sp	Q13162	PRDX4	HUMAN	4.70104	NA	30520.8	GLFIIDDK;SINTEVVACSVDSQFTHLAWINTPR	0;1	1	1	0.1218	9584;39787	-	Peroxiredoxin-4 OS=Homo sapiens OX=9606 GN=PRDX4 PE=1 SV=1	0	0
126_3	sp	Q7Z3Y8	K1C27	HUMAN	4.70104	NA	49791.5	DAEAWFNEK;KNHEEEMK;RDAEAWFNEK;VTMQNLNDR	0;0;1;0	1	1	0.0588	15250;15249;15248;13136;20313;14654;14621;15136;14619;15137;14655;14658	-	Keratin, type I cytoskeletal 27 OS=Homo sapiens OX=9606 GN=KRT27 PE=1 SV=2	662793	25492
411_1	sp	Q9H307	PININ	HUMAN	4.70104	NA	81579	VELAQLQEEWNEHNAK	1	1	1	0.0223	32678	-	Pinin OS=Homo sapiens OX=9606 GN=PNN PE=1 SV=5	535202	12163.7
435_1	sp	Q7Z7H8	RM10	HUMAN	4.70104	NA	29263.7	TVPFLPLLGGCIDDTILSR	1	1	1	0.0728	34486	-	39S ribosomal protein L10, mitochondrial OS=Homo sapiens OX=9606 GN=MRPL10 PE=1 SV=3	0	0
632_1	sp	Q96GQ7	DDX27	HUMAN	4.70104	NA	89779.2	EAIVAALLTR	1	1	1	0.0126	13530	-	Probable ATP-dependent RNA helicase DDX27 OS=Homo sapiens OX=9606 GN=DDX27 PE=1 SV=2	0	0
317_1	sp	P11474	ERR1	HUMAN	4.70104	NA	45480.6	AAGLGELGAALLQLVR	1	1	1	0.0378	27435	-	Steroid hormone receptor ERR1 OS=Homo sapiens OX=9606 GN=ESRRA PE=1 SV=3	0	0
756_1	sp	P31040	SDHA	HUMAN	4.70104	NA	72645.3	LGANSLLDLVVFGR	1	1	1	0.0211	25900	-	Succinate dehydrogenase [ubiquinone] flavoprotein subunit, mitochondrial OS=Homo sapiens OX=9606 GN=SDHA PE=1 SV=2	0	0
476_1	sp	Q9Y6M1	IF2B2	HUMAN	4.70104	NA	66080.6	YPQGVASQR	1	1	1	0.015	12060	-	Insulin-like growth factor 2 mRNA-binding protein 2 OS=Homo sapiens OX=9606 GN=IGF2BP2 PE=1 SV=2	408120	12367.3
926_1	sp	O43395	PRPF3	HUMAN	4.70104	NA	77480.9	VLGTEAVQDPTK	1	1	1	0.0176	20061	-	U4/U6 small nuclear ribonucleoprotein Prp3 OS=Homo sapiens OX=9606 GN=PRPF3 PE=1 SV=2	1.04112e+08	2.81384e+06
163_1	sp	Q9BTW9	TBCD	HUMAN	4.70104	NA	132515	LVDVVAVILK	1	1	1	0.0084	13923	-	Tubulin-specific chaperone D OS=Homo sapiens OX=9606 GN=TBCD PE=1 SV=2	0	0
146_1	sp	P80303	NUCB2	HUMAN	4.70104	NA	50191.4	LVTLEEFLK	1	1	1	0.0214	14679	-	Nucleobindin-2 OS=Homo sapiens OX=9606 GN=NUCB2 PE=1 SV=3	36958.4	1539.93
36_1	sp	Q13555	KCC2G	HUMAN	4.70104	NA	62567.7	DLKPENLLLASK	1	1	2	0.0215	22594;22595	sp|Q13554|KCC2B;sp|Q9UQM7|KCC2A;sp|Q13557|KCC2D	Calcium/calmodulin-dependent protein kinase type II subunit gamma OS=Homo sapiens OX=9606 GN=CAMK2G PE=1 SV=4	502704	17953.7
641_1	sp	O14773	TPP1	HUMAN	4.70104	NA	61209.6	LYQQHGAGLFDVTR	1	1	1	0.0249	28198	-	Tripeptidyl-peptidase 1 OS=Homo sapiens OX=9606 GN=TPP1 PE=1 SV=2	0	0
367_1	sp	P39748	FEN1	HUMAN	4.70104	NA	42566.1	EAHQLFLEPEVLDPESVELK	1	1	1	0.0526	36864	-	Flap endonuclease 1 OS=Homo sapiens OX=9606 GN=FEN1 PE=1 SV=1	198167	8256.97
430_1	sp	Q14344	GNA13	HUMAN	4.70104	NA	44021.7	ILLLGAGESGK	1	1	1	0.0292	13566	sp|Q03113|GNA12	Guanine nucleotide-binding protein subunit alpha-13 OS=Homo sapiens OX=9606 GN=GNA13 PE=1 SV=2	526864	21074.6
771_1	sp	Q6PGP7	TTC37	HUMAN	4.70104	NA	175375	SNPDQPAVILLLR	1	1	1	0.0083	25040	-	Tetratricopeptide repeat protein 37 OS=Homo sapiens OX=9606 GN=TTC37 PE=1 SV=1	0	0
34_1	sp	O76031	CLPX	HUMAN	4.70104	NA	69180.7	TLVQILTEPR	1	1	1	0.0158	17318	-	ATP-dependent Clp protease ATP-binding subunit clpX-like, mitochondrial OS=Homo sapiens OX=9606 GN=CLPX PE=1 SV=2	1.39659e+06	31740.8
245_1	sp	Q13363	CTBP1	HUMAN	4.70104	NA	47505.5	IGSGFDNIDIK	1	1	1	0.025	17582	-	C-terminal-binding protein 1 OS=Homo sapiens OX=9606 GN=CTBP1 PE=1 SV=2	815162	38817.3
364_1	sp	Q9UKY3	CES1P	HUMAN	4.70104	NA	30659.2	AGQLISELFTNR	1	1	1	0.0418	22800	-	Putative inactive carboxylesterase 4 OS=Homo sapiens OX=9606 GN=CES1P1 PE=5 SV=2	466940	51882.2
496_1	sp	O00182	LEG9	HUMAN	4.70104	NA	39492.9	FDENAVVR;FEDGGYVVCNTR;VAVDGQHLFEYYHR	0;0;1	1	2	0.0958	10457;24532;29942;29941	-	Galectin-9 OS=Homo sapiens OX=9606 GN=LGALS9 PE=1 SV=2	138432	8651.99
721_1	sp	P53618	COPB	HUMAN	4.70104	NA	107074	VLQDLVMDILR	1	1	1	0.0115	21780	-	Coatomer subunit beta OS=Homo sapiens OX=9606 GN=COPB1 PE=1 SV=3	68156.5	1217.08
519_1	sp	Q7L014	DDX46	HUMAN	4.69156	NA	117290	IVDNVRPDR;TIAEQLAEK	1;1	2	2	0.0175	14401;11979	-	Probable ATP-dependent RNA helicase DDX46 OS=Homo sapiens OX=9606 GN=DDX46 PE=1 SV=2	3.39934e+06	56655.6
37_1	sp	Q86YQ8	CPNE8	HUMAN	4.56897	NA	63067.7	DIVQFVPFR;SDPFLVFYR;VEVYDWDR	0;1;1	2	2	0.0461	15613;16417;14318	sp|Q9HCH3|CPNE5	Copine-8 OS=Homo sapiens OX=9606 GN=CPNE8 PE=1 SV=2	330090	10315.3
492_1	sp	P08579	RU2B	HUMAN	4.54327	NA	25470.1	DALQGFK;TDSDIISK	1;1	2	2	0.0667	5322;8292	-	U2 small nuclear ribonucleoprotein B'' OS=Homo sapiens OX=9606 GN=SNRPB2 PE=1 SV=1	3.3178e+06	301618
534_1	sp	Q5HYI8	RABL3	HUMAN	4.52146	NA	26406.5	WSLEALNR;YLAAGSSNAVK	1;1	2	2	0.0805	11562;14297	-	Rab-like protein 3 OS=Homo sapiens OX=9606 GN=RABL3 PE=1 SV=1	0	0
852_1	sp	Q9H2I8	LRMDA	HUMAN	4.42191	NA	22553.7	HYTPLPSASR;SLEGLSAFR	1;1	2	2	0.096	15873;11296	-	Leucine-rich melanocyte differentiation-associated protein OS=Homo sapiens OX=9606 GN=LRMDA PE=1 SV=1	569635	43818.1
229_1	sp	Q9NV06	DCA13	HUMAN	4.414	NA	51369.2	IWNLTQR;TIQAHEGFVR	1;1	2	2	0.0382	9884;16835	-	DDB1- and CUL4-associated factor 13 OS=Homo sapiens OX=9606 GN=DCAF13 PE=1 SV=2	4.26715e+06	137650
61_1	sp	Q12834	CDC20	HUMAN	4.21723	NA	54688.6	AWALNLNGFDVEEAK;ILDAPEIR	1;1	2	2	0.0461	29145;9762	-	Cell division cycle protein 20 homolog OS=Homo sapiens OX=9606 GN=CDC20 PE=1 SV=2	2.00371e+06	80148.5
126_5	sp	P19012	K1C15	HUMAN	4.19074	NA	49181.1	ALEEANADLEVK;KNHEEEMK;LAADDFR;LASYLDK;LASYLDKVR;RVLDELTLAR;TDLEMQIEGLNEELAYLK;TEITDLR;TRLEQEIATYR;VLDELTLAR	0;0;0;0;0;0;1;1;0;0	2	2	0.1798	21369;13136;6108;6113;6109;6164;13791;13790;17837;34700;7399;23607;23606;12743	-	Keratin, type I cytoskeletal 15 OS=Homo sapiens OX=9606 GN=KRT15 PE=1 SV=3	2.57125e+07	756251
843_1	sp	Q9NTJ5	SAC1	HUMAN	4.12176	NA	66924	QVIINLINQK;SLQAQLQR	1;1	2	2	0.0307	17736;10286	-	Phosphatidylinositide phosphatase SAC1 OS=Homo sapiens OX=9606 GN=SACM1L PE=1 SV=2	154282	4675.22
847_1	sp	O43491	E41L2	HUMAN	3.65965	NA	112519	APHLQLIEGK	1	1	1	0.01	15123	-	Band 4.1-like protein 2 OS=Homo sapiens OX=9606 GN=EPB41L2 PE=1 SV=1	199649	3220.14
502_1	sp	Q9NY12	GAR1	HUMAN	3.65965	NA	22334.2	VDEIFGQLR	1	1	1	0.0415	14186	-	H/ACA ribonucleoprotein complex subunit 1 OS=Homo sapiens OX=9606 GN=GAR1 PE=1 SV=1	418058	29861.3
622_1	sp	Q9BZZ5	API5	HUMAN	3.65965	NA	58967.9	EVEELILTESK	1	1	1	0.021	21016	-	Apoptosis inhibitor 5 OS=Homo sapiens OX=9606 GN=API5 PE=1 SV=3	1.73046e+06	50895.8
521_1	sp	Q92685	ALG3	HUMAN	3.65965	NA	50093.5	TGESILSLLR	1	1	1	0.0228	14577	-	Dol-P-Man:Man(5)GlcNAc(2)-PP-Dol alpha-1,3-mannosyltransferase OS=Homo sapiens OX=9606 GN=ALG3 PE=1 SV=1	0	0
260_1	sp	P53041	PPP5	HUMAN	3.65965	NA	56842.2	AEGYEVAHGGR	1	1	1	0.022	16473	-	Serine/threonine-protein phosphatase 5 OS=Homo sapiens OX=9606 GN=PPP5C PE=1 SV=1	106315	3666.03
248_1	sp	Q5TA45	INT11	HUMAN	3.40096	NA	67618.6	VLIPVFALGR	1	1	1	0.0167	14437	-	Integrator complex subunit 11 OS=Homo sapiens OX=9606 GN=INTS11 PE=1 SV=2	0	0
307_1	sp	Q06787	FMR1	HUMAN	3.40096	NA	71130.9	SFLEFAEDVIQVPR	1	1	1	0.0222	28784	-	Synaptic functional regulator FMR1 OS=Homo sapiens OX=9606 GN=FMR1 PE=1 SV=1	417869	10446.7
883_1	sp	Q9Y6C9	MTCH2	HUMAN	3.40096	NA	33308.9	GLFTGLTPR	1	1	1	0.0297	10821	-	Mitochondrial carrier homolog 2 OS=Homo sapiens OX=9606 GN=MTCH2 PE=1 SV=1	359435	23962.3
145_1	sp	P36957	ODO2	HUMAN	3.40096	NA	48724.5	VEGGTPLFTLR	1	1	1	0.0243	17950	-	Dihydrolipoyllysine-residue succinyltransferase component of 2-oxoglutarate dehydrogenase complex, mitochondrial OS=Homo sapiens OX=9606 GN=DLST PE=1 SV=4	1.71647e+06	74629.1
125_1	sp	Q9HBR0	S38AA	HUMAN	3.40096	NA	119687	AGGNQAASQLEEAGR	1	1	1	0.0134	25585	-	Putative sodium-coupled neutral amino acid transporter 10 OS=Homo sapiens OX=9606 GN=SLC38A10 PE=1 SV=2	0	0
228_1	sp	Q9Y676	RT18B	HUMAN	3.40096	NA	29377	YLESEEYQER	1	1	1	0.0388	22715	-	28S ribosomal protein S18b, mitochondrial OS=Homo sapiens OX=9606 GN=MRPS18B PE=1 SV=1	119282	8520.14
744_1	sp	Q15813	TBCE	HUMAN	3.40096	NA	59309	NLLSSWDEVIHIADQLR	1	1	1	0.0323	33567	-	Tubulin-specific chaperone E OS=Homo sapiens OX=9606 GN=TBCE PE=1 SV=1	0	0
118_1	sp	Q14161	GIT2	HUMAN	3.24438	NA	84490.2	TPVDYAR	1	1	1	0.0092	6521	-	ARF GTPase-activating protein GIT2 OS=Homo sapiens OX=9606 GN=GIT2 PE=1 SV=2	668554	17142.4
736_1	sp	Q9UL62	TRPC5	HUMAN	3.24438	NA	111341	GIRCEK	1	1	1	0.0062	4898	sp|Q9UBN4|TRPC4	Short transient receptor potential channel 5 OS=Homo sapiens OX=9606 GN=TRPC5 PE=1 SV=1	0	0
160_1	sp	P26010	ITB7	HUMAN	3.24438	NA	86846.8	IGFGSFVDK	1	1	1	0.0113	11011	sp|P05107|ITB2	Integrin beta-7 OS=Homo sapiens OX=9606 GN=ITGB7 PE=1 SV=1	276122	6734.69
414_2	sp	P61020	RAB5B	HUMAN	3.24438	NA	23691.9	FEIWDTAGQER;GVDLHEQSQQNK;LVLLGESAVGK	0;1;0	1	1	0.1581	22862;23694;14464	-	Ras-related protein Rab-5B OS=Homo sapiens OX=9606 GN=RAB5B PE=1 SV=1	1.69211e+07	1.20865e+06
282_1	sp	Q16576	RBBP7	HUMAN	3.24438	NA	47790.2	HPAKPDPSGECNPDLR;LNVWDLSK;TPSSDVLVFDYTK;TVALWDLR	1;0;0;0	1	1	0.1059	30766;11177;25848;11147	-	Histone-binding protein RBBP7 OS=Homo sapiens OX=9606 GN=RBBP7 PE=1 SV=1	352168	22010.5
798_1	sp	P46459	NSF	HUMAN	3.24438	NA	82542.1	NFSGAELEGLVR	1	1	1	0.0161	21073	-	Vesicle-fusing ATPase OS=Homo sapiens OX=9606 GN=NSF PE=1 SV=3	1.47555e+06	28932.4
872_1	sp	P35659	DEK	HUMAN	3.16155	NA	42647.9	EPFTIAQGK	1	1	1	0.024	11620	-	Protein DEK OS=Homo sapiens OX=9606 GN=DEK PE=1 SV=1	472954	19706.4
134_1	sp	Q96CU9	FXRD1	HUMAN	3.16155	NA	53777.7	VPAFETLK	1	1	1	0.0165	9098	-	FAD-dependent oxidoreductase domain-containing protein 1 OS=Homo sapiens OX=9606 GN=FOXRED1 PE=1 SV=2	0	0
668_1	sp	P62277	RS13	HUMAN	3.16155	NA	17211.7	GLAPDLPEDLYHLIK	1	1	1	0.0993	29352	-	40S ribosomal protein S13 OS=Homo sapiens OX=9606 GN=RPS13 PE=1 SV=2	71238.5	6476.23
271_1	sp	Q68CZ2	TENS3	HUMAN	3.16155	NA	155169	LPDTGEGPSR	1	1	1	0.0069	12690	-	Tensin-3 OS=Homo sapiens OX=9606 GN=TNS3 PE=1 SV=2	328262	5381.35
694_1	sp	P22102	PUR2	HUMAN	3.16155	NA	107699	ENLISALEEAK	1	1	1	0.0109	18825	-	Trifunctional purine biosynthetic protein adenosine-3 OS=Homo sapiens OX=9606 GN=GART PE=1 SV=1	0	0
238_1	sp	P68402	PA1B2	HUMAN	3.16155	NA	25553.1	IIVLGLLPR	1	1	1	0.0393	11723	-	Platelet-activating factor acetylhydrolase IB subunit beta OS=Homo sapiens OX=9606 GN=PAFAH1B2 PE=1 SV=1	110155	11015.5
470_1	sp	Q8WWY3	PRP31	HUMAN	3.16155	NA	55421.4	IYEYVESR	1	1	1	0.016	13586	-	U4/U6 small nuclear ribonucleoprotein Prp31 OS=Homo sapiens OX=9606 GN=PRPF31 PE=1 SV=2	1.30735e+06	54472.9
939_1	sp	Q8NBM8	PCYXL	HUMAN	3.16155	NA	54611.9	FIDDVVSAVLR	1	1	1	0.0223	19310	-	Prenylcysteine oxidase-like OS=Homo sapiens OX=9606 GN=PCYOX1L PE=1 SV=2	149167	8287.05
630_1	sp	O43818	U3IP2	HUMAN	3.16155	NA	51808.5	FSSSGDFLVAGVGQEHR	1	1	1	0.0358	30813	-	U3 small nucleolar RNA-interacting protein 2 OS=Homo sapiens OX=9606 GN=RRP9 PE=1 SV=1	0	0
567_1	sp	P27707	DCK	HUMAN	3.16155	NA	30499.1	DAEKPVLFFER	1	1	1	0.0423	22848	-	Deoxycytidine kinase OS=Homo sapiens OX=9606 GN=DCK PE=1 SV=1	0	0
532_1	sp	Q9UI10	EI2BD	HUMAN	3.16155	NA	57521.3	ASPSTAGETPSGVK	1	1	1	0.0268	20989	-	Translation initiation factor eIF-2B subunit delta OS=Homo sapiens OX=9606 GN=EIF2B4 PE=1 SV=2	109399	4207.67
362_1	sp	O75592	MYCB2	HUMAN	3.16155	NA	513309	HPSPELSR	1	1	1	0.0017	9636	-	E3 ubiquitin-protein ligase MYCBP2 OS=Homo sapiens OX=9606 GN=MYCBP2 PE=1 SV=4	0	0
418_1	sp	P19404	NDUV2	HUMAN	3.16155	NA	27374	AAAVLPVLDLAQR	1	1	1	0.0522	22479	-	NADH dehydrogenase [ubiquinone] flavoprotein 2, mitochondrial OS=Homo sapiens OX=9606 GN=NDUFV2 PE=1 SV=2	142857	8403.35
261_1	sp	P28072	PSB6	HUMAN	3.16155	NA	25341.4	QVLLGDQIPK	1	1	1	0.0418	15303	-	Proteasome subunit beta type-6 OS=Homo sapiens OX=9606 GN=PSMB6 PE=1 SV=4	565027	51366.1
321_1	sp	P46019	KPB2	HUMAN	3.16155	NA	138320	EALEGILIR	1	1	1	0.0073	12274	-	Phosphorylase b kinase regulatory subunit alpha, liver isoform OS=Homo sapiens OX=9606 GN=PHKA2 PE=1 SV=1	1.39967e+08	2.15333e+06
726_1	sp	P82930	RT34	HUMAN	3.07358	NA	25634.5	LPLFGLGR	1	1	1	0.0367	8145	-	28S ribosomal protein S34, mitochondrial OS=Homo sapiens OX=9606 GN=MRPS34 PE=1 SV=2	41886.8	2792.46
574_1	sp	Q13595	TRA2A	HUMAN	3.07358	NA	32669.1	GFAFVYFER	1	1	1	0.0319	16120	-	Transformer-2 protein homolog alpha OS=Homo sapiens OX=9606 GN=TRA2A PE=1 SV=1	0	0
467_1	sp	O00560	SDCB1	HUMAN	3.07358	NA	32423.9	DSTGHVGFIFK	1	1	2	0.0369	18533;18532	-	Syntenin-1 OS=Homo sapiens OX=9606 GN=SDCBP PE=1 SV=1	672597	42037.3
209_1	sp	Q92828	COR2A	HUMAN	2.94021	NA	59725.3	TENELLQMFYR	1	1	1	0.021	25251	-	Coronin-2A OS=Homo sapiens OX=9606 GN=CORO2A PE=1 SV=2	61379.7	1979.99
137_1	sp	Q9NP81	SYSM	HUMAN	2.94021	NA	58245.9	LPNQTHPDVPVGDESQAR	1	1	1	0.0347	32935	-	Serine--tRNA ligase, mitochondrial OS=Homo sapiens OX=9606 GN=SARS2 PE=1 SV=1	121626	3685.64
406_1	sp	Q9GZY6	NTAL	HUMAN	2.94021	NA	26533.7	LLQFYPSLEDPASSR	1	1	1	0.0617	29785	-	Linker for activation of T-cells family member 2 OS=Homo sapiens OX=9606 GN=LAT2 PE=1 SV=1	74111.2	6175.93
233_1	sp	Q01196	RUNX1	HUMAN	2.94021	NA	48706.2	LSTAPDLTAFSDPR	1	1	1	0.0309	26264	-	Runt-related transcription factor 1 OS=Homo sapiens OX=9606 GN=RUNX1 PE=1 SV=3	4.03415e+07	2.12324e+06
312_1	sp	Q8NBI5	S43A3	HUMAN	2.94021	NA	54493.3	TFLLMPR	1	1	1	0.0143	8280	-	Solute carrier family 43 member 3 OS=Homo sapiens OX=9606 GN=SLC43A3 PE=1 SV=2	4.16105e+07	2.60066e+06
713_1	sp	O15394	NCAM2	HUMAN	2.89797	NA	92988.2	IEIFQTLPVR	1	1	1	0.0119	18800	-	Neural cell adhesion molecule 2 OS=Homo sapiens OX=9606 GN=NCAM2 PE=1 SV=2	0	0
533_1	sp	Q5JPH6	SYEM	HUMAN	2.89797	NA	58651.6	FAPSPTGFLHLGGLR	1	1	1	0.0287	27711	-	Probable glutamate--tRNA ligase, mitochondrial OS=Homo sapiens OX=9606 GN=EARS2 PE=1 SV=2	323621	9806.71
881_1	sp	Q15058	KIF14	HUMAN	2.89797	NA	186375	INLIDLAGSER	1	1	1	0.0067	18316	-	Kinesin-like protein KIF14 OS=Homo sapiens OX=9606 GN=KIF14 PE=1 SV=1	905114	7939.6
682_1	sp	Q9NWB6	ARGL1	HUMAN	2.89797	NA	33196.8	QLLEELER	1	1	1	0.0293	12735	-	Arginine and glutamate-rich protein 1 OS=Homo sapiens OX=9606 GN=ARGLU1 PE=1 SV=1	205234	13682.3
727_1	sp	P55060	XPO2	HUMAN	2.89797	NA	110346	IPGLLGVFQK	1	1	1	0.0103	14022	-	Exportin-2 OS=Homo sapiens OX=9606 GN=CSE1L PE=1 SV=3	0	0
29_1	sp	P78362	SRPK2	HUMAN	2.8562	NA	77478.2	HFTEDIQTR	1	1	1	0.0131	16497	sp|Q9UPE1|SRPK3;sp|Q96SB4|SRPK1	SRSF protein kinase 2 OS=Homo sapiens OX=9606 GN=SRPK2 PE=1 SV=3	4.4713e+06	149043
547_1	sp	Q9UKM9	RALY	HUMAN	2.8562	NA	32443.6	SNIDALLSR	1	1	1	0.0294	11566	-	RNA-binding protein Raly OS=Homo sapiens OX=9606 GN=RALY PE=1 SV=1	331587	17452
124_1	sp	Q92696	PGTA	HUMAN	2.77354	NA	65030.5	LPEDVLLK	1	1	1	0.0141	9765	-	Geranylgeranyl transferase type-2 subunit alpha OS=Homo sapiens OX=9606 GN=RABGGTA PE=1 SV=2	0	0
683_1	sp	P46379	BAG6	HUMAN	2.75331	NA	119334	LINLVGESLR	1	1	1	0.0088	15386	-	Large proline-rich protein BAG6 OS=Homo sapiens OX=9606 GN=BAG6 PE=1 SV=2	0	0
722_1	sp	O60306	AQR	HUMAN	2.75331	NA	171186	LESTYEIR	1	1	1	0.0054	12182	-	RNA helicase aquarius OS=Homo sapiens OX=9606 GN=AQR PE=1 SV=4	1.67753e+07	215068
250_1	sp	Q14669	TRIPC	HUMAN	2.75331	NA	220296	DIPVTIHNLEEYLR	1	1	1	0.007	29620	-	E3 ubiquitin-protein ligase TRIP12 OS=Homo sapiens OX=9606 GN=TRIP12 PE=1 SV=1	0	0
126_6	sp	P08727	K1C19	HUMAN	2.75331	NA	44079.1	EELAYLK;FETEQALR;IVLQIDNAR;LAADDFR;LASYLDK;LASYLDKVR;MSVEADINGLR;MSVEADINGLRR;RVLDELTLAR;TDLEMQIEGLK;TKFETEQALR;VLDELTLAR	0;0;1;0;0;0;0;0;0;0;0;0	1	1	0.185	7930;11708;13065;6108;6113;6109;6164;13791;13790;18438;18940;18466;18439;18958;23161;23159;17837;21106;20633;18997;12743	-	Keratin, type I cytoskeletal 19 OS=Homo sapiens OX=9606 GN=KRT19 PE=1 SV=4	6.79772e+06	205991
861_1	sp	Q8WV93	AFG1L	HUMAN	2.75331	NA	54809.9	NFDTIFLR	1	1	1	0.0166	12619	-	AFG1-like ATPase OS=Homo sapiens OX=9606 GN=AFG1L PE=1 SV=2	48827.3	1808.42
338_1	sp	Q9BXP5	SRRT	HUMAN	2.75331	NA	100604	EVAFFNNFLTDAK	1	1	1	0.0148	26773	-	Serrate RNA effector molecule homolog OS=Homo sapiens OX=9606 GN=SRRT PE=1 SV=1	100597	2053
498_1	sp	Q9BZE4	NOG1	HUMAN	2.73376	NA	73917.8	QSLEYLEQVR	1	1	1	0.0158	20294	-	Nucleolar GTP-binding protein 1 OS=Homo sapiens OX=9606 GN=GTPBP4 PE=1 SV=3	2.31763e+06	55181.7
24_1	sp	P35658	NU214	HUMAN	2.73376	NA	213488	HLLVPER	1	1	1	0.0033	7877	-	Nuclear pore complex protein Nup214 OS=Homo sapiens OX=9606 GN=NUP214 PE=1 SV=2	443347	6519.81
222_1	sp	Q99873	ANM1	HUMAN	2.73376	NA	42433.9	ATLYVTAIEDR	1	1	1	0.0296	19873	-	Protein arginine N-methyltransferase 1 OS=Homo sapiens OX=9606 GN=PRMT1 PE=1 SV=3	272302	13615.1
52_1	sp	O95319	CELF2	HUMAN	2.73376	NA	54250.1	VMFSPFGQIEECR	1	1	1	0.0256	28117	-	CUGBP Elav-like family member 2 OS=Homo sapiens OX=9606 GN=CELF2 PE=1 SV=1	475699	22652.3
293_1	sp	P51532	SMCA4	HUMAN	2.73376	NA	184530	VDLNEEETILIIR	1	1	1	0.0079	27542	sp|P51531|SMCA2	Transcription activator BRG1 OS=Homo sapiens OX=9606 GN=SMARCA4 PE=1 SV=2	59461.2	803.529
259_1	sp	O15391	TYY2	HUMAN	2.73376	NA	41321.1	FSLDFNLR	1	1	1	0.0215	12209	sp|P25490|TYY1;sp|Q96MM3|ZFP42	Transcription factor YY2 OS=Homo sapiens OX=9606 GN=YY2 PE=2 SV=1	11124.9	855.765
545_1	sp	A2RUS2	DEND3	HUMAN	2.73376	NA	135802	DASIIHR	1	1	1	0.0058	6213	-	DENN domain-containing protein 3 OS=Homo sapiens OX=9606 GN=DENND3 PE=1 SV=2	225831	3093.57
611_1	sp	P61201	CSN2	HUMAN	2.73376	NA	51564.1	SINSILDYISTSK	1	1	1	0.0293	25173	-	COP9 signalosome complex subunit 2 OS=Homo sapiens OX=9606 GN=COPS2 PE=1 SV=1	726585	27945.6
319_1	sp	P46020	KPB1	HUMAN	2.73376	NA	137225	ELLTELYGK	1	1	1	0.0074	13823	-	Phosphorylase b kinase regulatory subunit alpha, skeletal muscle isoform OS=Homo sapiens OX=9606 GN=PHKA1 PE=1 SV=2	238599	3615.14
348_1	sp	Q9NRG9	AAAS	HUMAN	2.73376	NA	59536.3	FSPVLGR	1	1	1	0.0128	5241	-	Aladin OS=Homo sapiens OX=9606 GN=AAAS PE=1 SV=1	435757	15026.1
719_1	sp	Q9BZH6	WDR11	HUMAN	2.7072	NA	136598	SELSQNISAR	1	1	1	0.0082	15090	-	WD repeat-containing protein 11 OS=Homo sapiens OX=9606 GN=WDR11 PE=1 SV=1	87226.7	1246.1
292_1	sp	Q13451	FKBP5	HUMAN	2.7072	NA	51179.6	ALGLDSANEK	1	1	1	0.0219	12387	-	Peptidyl-prolyl cis-trans isomerase FKBP5 OS=Homo sapiens OX=9606 GN=FKBP5 PE=1 SV=2	940771	31359
886_1	sp	Q15654	TRIP6	HUMAN	2.7072	NA	50255.5	GQHFYAVER	1	1	1	0.0189	15143	-	Thyroid receptor-interacting protein 6 OS=Homo sapiens OX=9606 GN=TRIP6 PE=1 SV=3	0	0
414_1	sp	P20339	RAB5A	HUMAN	2.7072	NA	23643.8	FEIWDTAGQER;GVDLTEPTQPTR;LVLLGESAVGK	0;1;0	1	1	0.1581	22862;21744;14464	-	Ras-related protein Rab-5A OS=Homo sapiens OX=9606 GN=RAB5A PE=1 SV=2	167215	11943.9
14_1	sp	Q9BTC8	MTA3	HUMAN	2.67925	NA	67461	QDFLPWK	1	1	1	0.0118	9960	sp|O94776|MTA2	Metastasis-associated protein MTA3 OS=Homo sapiens OX=9606 GN=MTA3 PE=1 SV=2	0	0
780_1	sp	Q9NVP1	DDX18	HUMAN	2.67039	NA	75359.4	VPLSEFDFSWSK	1	1	1	0.0179	25189	-	ATP-dependent RNA helicase DDX18 OS=Homo sapiens OX=9606 GN=DDX18 PE=1 SV=2	395439	10984.4
720_1	sp	O75832	PSD10	HUMAN	2.67039	NA	24412.4	TPLQVAK	1	1	1	0.031	4708	-	26S proteasome non-ATPase regulatory subunit 10 OS=Homo sapiens OX=9606 GN=PSMD10 PE=1 SV=1	590085	45391.2
270_1	sp	Q8WV92	MITD1	HUMAN	2.67039	NA	29295.9	GLQEIEESLR	1	1	1	0.0402	17432	-	MIT domain-containing protein 1 OS=Homo sapiens OX=9606 GN=MITD1 PE=1 SV=1	0	0
311_1	sp	Q9Y678	COPG1	HUMAN	2.67039	NA	97655.5	VVLEHEEVR	1	1	1	0.0103	15261	-	Coatomer subunit gamma-1 OS=Homo sapiens OX=9606 GN=COPG1 PE=1 SV=1	1.95994e+06	38430.2
578_1	sp	Q9NSC2	SALL1	HUMAN	2.67039	NA	140317	QHMLTHQMRDLPSQLFEPSSNLGPNQNSAVIPANSLSSLIK	1	1	1	0.031	42346	-	Sal-like protein 1 OS=Homo sapiens OX=9606 GN=SALL1 PE=1 SV=2	6.63581e+06	130114
889_1	sp	O00203	AP3B1	HUMAN	2.67039	NA	121244	LQILNLGAK	1	1	1	0.0082	11024	-	AP-3 complex subunit beta-1 OS=Homo sapiens OX=9606 GN=AP3B1 PE=1 SV=3	0	0
705_1	sp	P52701	MSH6	HUMAN	2.67039	NA	152689	IIDFLSALEGFK	1	1	1	0.0088	22914	-	DNA mismatch repair protein Msh6 OS=Homo sapiens OX=9606 GN=MSH6 PE=1 SV=2	0	0
607_1	sp	Q2M2I8	AAK1	HUMAN	2.67039	NA	103821	TPIIHR	1	1	1	0.0062	4233	sp|Q9NSY1|BMP2K	AP2-associated protein kinase 1 OS=Homo sapiens OX=9606 GN=AAK1 PE=1 SV=3	236851	5508.15
316_1	sp	P62140	PP1B	HUMAN	2.67039	NA	37162.6	EIFLSQPILLELEAPLK	1	1	1	0.052	32861	sp|P62136|PP1A;sp|P36873|PP1G	Serine/threonine-protein phosphatase PP1-beta catalytic subunit OS=Homo sapiens OX=9606 GN=PPP1CB PE=1 SV=3	0	0
115_1	sp	E9PQR5	NPIB8	HUMAN	2.67039	NA	49585.4	VINSLAVYR	1	1	1	0.0208	12875	sp|E9PJ23|NPIB6	Nuclear pore complex-interacting protein family member B8 OS=Homo sapiens OX=9606 GN=NPIPB8 PE=3 SV=1	267956	9924.29
349_1	sp	Q96BD5	PF21A	HUMAN	2.62245	NA	74807.1	AATATMPASVVGQRPTIAMVTAINSQKAVLSTDVQNTPVNLQTSSK	1	1	1	0.0676	42513	-	PHD finger protein 21A OS=Homo sapiens OX=9606 GN=PHF21A PE=1 SV=1	0	0
650_1	sp	Q92615	LAR4B	HUMAN	2.62245	NA	80502.6	VVAEPQTQR	1	1	1	0.0122	12670	-	La-related protein 4B OS=Homo sapiens OX=9606 GN=LARP4B PE=1 SV=3	10906	287
340_1	sp	Q8IX12	CCAR1	HUMAN	2.62245	NA	132739	IVSQPQPAR	1	1	1	0.0078	11780	-	Cell division cycle and apoptosis regulator protein 1 OS=Homo sapiens OX=9606 GN=CCAR1 PE=1 SV=2	767733	13709.5
783_1	sp	P08195	4F2	HUMAN	2.58388	NA	67951.7	EDFDSLLQSAK	1	1	1	0.0175	19900	-	4F2 cell-surface antigen heavy chain OS=Homo sapiens OX=9606 GN=SLC3A2 PE=1 SV=3	40650.4	1231.83
924_1	sp	Q13564	ULA1	HUMAN	2.58388	NA	60208.6	QTPSFWILAR	1	1	1	0.0187	18890	-	NEDD8-activating enzyme E1 regulatory subunit OS=Homo sapiens OX=9606 GN=NAE1 PE=1 SV=1	148302	5492.66
749_1	sp	Q03181	PPARD	HUMAN	2.58388	NA	49871.2	ELTEFAK	1	1	1	0.0159	7026	-	Peroxisome proliferator-activated receptor delta OS=Homo sapiens OX=9606 GN=PPARD PE=1 SV=1	2.1143e+06	88096
449_1	sp	P03891	NU2M	HUMAN	2.58388	NA	38934.7	WAIIEEFTK	1	1	1	0.0259	16168	-	NADH-ubiquinone oxidoreductase chain 2 OS=Homo sapiens OX=9606 GN=MT-ND2 PE=1 SV=2	70977.4	11829.6
244_1	sp	O75635	SPB7	HUMAN	2.58388	NA	42877.5	ADLSGIASGGR	1	1	1	0.0289	12000	-	Serpin B7 OS=Homo sapiens OX=9606 GN=SERPINB7 PE=1 SV=1	558858	23285.7
280_1	sp	Q99442	SEC62	HUMAN	2.58388	NA	45833.1	VDYFIASK	1	1	1	0.0201	10229	-	Translocation protein SEC62 OS=Homo sapiens OX=9606 GN=SEC62 PE=1 SV=1	268880	14151.6
227_1	sp	Q9UKK3	PARP4	HUMAN	2.58388	NA	192472	AEGILLLVK	1	1	1	0.0052	10652	-	Protein mono-ADP-ribosyltransferase PARP4 OS=Homo sapiens OX=9606 GN=PARP4 PE=1 SV=3	0	0
568_1	sp	Q9Y4W6	AFG32	HUMAN	2.56858	NA	88528.2	HFEQAIER	1	1	1	0.01	12724	-	AFG3-like protein 2 OS=Homo sapiens OX=9606 GN=AFG3L2 PE=1 SV=2	536298	10118.8
873_1	sp	Q93100	KPBB	HUMAN	2.56858	NA	124805	QADKVQQFK	1	1	1	0.0082	14700	-	Phosphorylase b kinase regulatory subunit beta OS=Homo sapiens OX=9606 GN=PHKB PE=1 SV=3	0	0
183_1	sp	P67870	CSK2B	HUMAN	2.56858	NA	24926	GIAQMLEK	1	1	1	0.0372	8633	-	Casein kinase II subunit beta OS=Homo sapiens OX=9606 GN=CSNK2B PE=1 SV=1	244773	22252.1
692_1	sp	Q14690	RRP5	HUMAN	2.56858	NA	208570	EHVDVIAK	1	1	1	0.0043	9299	-	Protein RRP5 homolog OS=Homo sapiens OX=9606 GN=PDCD11 PE=1 SV=3	1.44582e+06	12909.1
501_1	sp	Q96DB5	RMD1	HUMAN	2.56858	NA	35785.3	LLVYEALEYAK	1	1	1	0.035	21696	-	Regulator of microtubule dynamics protein 1 OS=Homo sapiens OX=9606 GN=RMDN1 PE=1 SV=1	338532	14105.5
438_1	sp	B5MCY1	TDR15	HUMAN	2.56858	NA	221580	LLSNEIR	1	1	1	0.0036	7300	-	Tudor domain-containing protein 15 OS=Homo sapiens OX=9606 GN=TDRD15 PE=2 SV=1	159272	1349.76
538_1	sp	Q96N67	DOCK7	HUMAN	2.56858	NA	242407	SPSGSAFGSQENLR	1	1	1	0.0065	25051	-	Dedicator of cytokinesis protein 7 OS=Homo sapiens OX=9606 GN=DOCK7 PE=1 SV=4	1.7482e+06	14690.8
825_1	sp	P19971	TYPH	HUMAN	2.55127	NA	49924.2	VAAALDDGSALGR	1	1	1	0.027	18782	-	Thymidine phosphorylase OS=Homo sapiens OX=9606 GN=TYMP PE=1 SV=2	551114	20411.6
403_1	sp	Q14677	EPN4	HUMAN	2.51539	NA	68215.8	YVGVSSDSVGGFR	1	1	1	0.0208	22187	-	Clathrin interactor 1 OS=Homo sapiens OX=9606 GN=CLINT1 PE=1 SV=1	519666	19987.2
482_1	sp	Q8ND56	LS14A	HUMAN	2.48284	NA	50499.1	VSRPENEQLR	1	1	1	0.0216	19116	-	Protein LSM14 homolog A OS=Homo sapiens OX=9606 GN=LSM14A PE=1 SV=3	460009	20909.5
577_1	sp	A8MQ27	NEU1B	HUMAN	2.46934	NA	59232.2	FSACLPPSSHDAANFDNNELENNQVVAK	1	1	1	0.0505	40792	-	E3 ubiquitin-protein ligase NEURL1B OS=Homo sapiens OX=9606 GN=NEURL1B PE=1 SV=1	0	0
420_1	sp	P51798	CLCN7	HUMAN	2.46934	NA	88622.4	HLVVVDNR	1	1	1	0.0099	10525	-	H(+)/Cl(-) exchange transporter 7 OS=Homo sapiens OX=9606 GN=CLCN7 PE=1 SV=2	546857	21033
217_1	sp	O75475	PSIP1	HUMAN	2.46934	NA	60066.7	VSQVIMEK	1	1	1	0.0151	9962	-	PC4 and SFRS1-interacting protein OS=Homo sapiens OX=9606 GN=PSIP1 PE=1 SV=1	821018	22189.7
103_1	sp	P15311	EZRI	HUMAN	2.46934	NA	69369.7	APDFVFYAPR;IALLEEAR;IGFPWSEIR;LFFLQVK;QLFDQVVK	0;1;0;0;0	1	1	0.0717	17728;9412;15094;8785;11240	-	Ezrin OS=Homo sapiens OX=9606 GN=EZR PE=1 SV=4	257276	6596.83
44_1	sp	P35321	SPR1A	HUMAN	2.44467	NA	9870.88	VPEPCQPK	1	1	1	0.0899	10609	sp|P22528|SPR1B	Cornifin-A OS=Homo sapiens OX=9606 GN=SPRR1A PE=1 SV=2	0	0
862_1	sp	P02458	CO2A1	HUMAN	2.44467	NA	141698	GLTGPIGPPGPAGANGEK	1	1	1	0.0121	28005	-	Collagen alpha-1(II) chain OS=Homo sapiens OX=9606 GN=COL2A1 PE=1 SV=3	0	0
816_1	sp	Q9Y2Q3	GSTK1	HUMAN	2.44467	NA	25480.3	DFLSVMLEK	1	1	1	0.0398	14329	-	Glutathione S-transferase kappa 1 OS=Homo sapiens OX=9606 GN=GSTK1 PE=1 SV=3	0	0
493_1	sp	P33947	ERD22	HUMAN	2.44467	NA	24406	ATYDGNHDTFR	1	1	1	0.0519	21203	sp|P24390|ERD21	ER lumen protein-retaining receptor 2 OS=Homo sapiens OX=9606 GN=KDELR2 PE=1 SV=1	0	0
776_1	sp	Q9NW64	RBM22	HUMAN	2.43533	NA	46865.4	DAGLSFK	1	1	1	0.0167	4244	-	Pre-mRNA-splicing factor RBM22 OS=Homo sapiens OX=9606 GN=RBM22 PE=1 SV=1	104522	4020.09
497_1	sp	P11217	PYGM	HUMAN	2.41134	NA	97030.6	VIFLENYR	1	1	1	0.0095	13402	sp|P06737|PYGL;sp|P11216|PYGB	Glycogen phosphorylase, muscle form OS=Homo sapiens OX=9606 GN=PYGM PE=1 SV=6	120996	2160.65
658_1	sp	Q9UGP8	SEC63	HUMAN	2.41134	NA	87941.6	AYAALTDEESR	1	1	1	0.0145	19065	-	Translocation protein SEC63 homolog OS=Homo sapiens OX=9606 GN=SEC63 PE=1 SV=2	277875	6777.45
337_1	sp	Q9UJX2	CDC23	HUMAN	2.41134	NA	68790	ALSIFNELR	1	1	1	0.0151	13730	-	Cell division cycle protein 23 homolog OS=Homo sapiens OX=9606 GN=CDC23 PE=1 SV=3	0	0
243_1	sp	Q13630	FCL	HUMAN	2.41134	NA	35870	EYNEVEPIILSVGEEDEVSIKEAAEAVVEAMDFHGEVTFDTTK	1	1	1	0.134	42564	-	GDP-L-fucose synthase OS=Homo sapiens OX=9606 GN=TSTA3 PE=1 SV=1	0	0
687_1	sp	Q8N1W1	ARG28	HUMAN	2.40096	NA	191771	YIIPAK	1	1	1	0.0035	3474	-	Rho guanine nucleotide exchange factor 28 OS=Homo sapiens OX=9606 GN=ARHGEF28 PE=1 SV=3	0	0
531_1	sp	P35606	COPB2	HUMAN	2.40096	NA	102422	TFEVCDLPVR	1	1	1	0.011	19365	-	Coatomer subunit beta' OS=Homo sapiens OX=9606 GN=COPB2 PE=1 SV=2	0	0
495_1	sp	P05062	ALDOB	HUMAN	2.40096	NA	39448.1	VLAAVYK	1	1	1	0.0192	4936	sp|P09972|ALDOC;sp|P04075|ALDOA	Fructose-bisphosphate aldolase B OS=Homo sapiens OX=9606 GN=ALDOB PE=1 SV=2	291104	16172.5
874_1	sp	Q9NR50	EI2BG	HUMAN	2.39283	NA	50208	SLDIYSFIK	1	1	1	0.0199	14457	-	Translation initiation factor eIF-2B subunit gamma OS=Homo sapiens OX=9606 GN=EIF2B3 PE=1 SV=1	7259.42	279.209
639_1	sp	Q6BDS2	URFB1	HUMAN	2.39283	NA	159385	SPSQGRQPAFQPPAWNR	1	1	1	0.0118	32559	-	UHRF1-binding protein 1 OS=Homo sapiens OX=9606 GN=UHRF1BP1 PE=1 SV=1	0	0
563_1	sp	Q9UIJ7	KAD3	HUMAN	2.39283	NA	25549.5	TLPQAEALDR	1	1	1	0.0441	15380	-	GTP:AMP phosphotransferase AK3, mitochondrial OS=Homo sapiens OX=9606 GN=AK3 PE=1 SV=4	1.25691e+06	66153.3
434_1	sp	P21918	DRD5	HUMAN	2.38216	NA	52916.3	IAQVQIR	1	1	1	0.0147	6696	-	D(1B) dopamine receptor OS=Homo sapiens OX=9606 GN=DRD5 PE=1 SV=2	62321.8	4793.99
790_1	sp	Q460N5	PAR14	HUMAN	2.38216	NA	202672	AILECAGQNVER	1	1	1	0.0067	23121	-	Protein mono-ADP-ribosyltransferase PARP14 OS=Homo sapiens OX=9606 GN=PARP14 PE=1 SV=3	0	0
803_1	sp	Q15404	RSU1	HUMAN	2.372	NA	31520.7	LQILSLR	1	1	1	0.0253	7240	-	Ras suppressor protein 1 OS=Homo sapiens OX=9606 GN=RSU1 PE=1 SV=3	104295	6518.42
676_1	sp	A2A2Z9	AN18B	HUMAN	2.34108	NA	118156	DIAMLKEELYAIK	1	1	1	0.0129	27182	sp|Q8IVF6|AN18A	Ankyrin repeat domain-containing protein 18B OS=Homo sapiens OX=9606 GN=ANKRD18B PE=1 SV=1	307623	4591.38
838_1	sp	P62899	RL31	HUMAN	2.33666	NA	14453.9	SAINEVVTR	1	1	1	0.072	11565	-	60S ribosomal protein L31 OS=Homo sapiens OX=9606 GN=RPL31 PE=1 SV=1	1.00228e+06	143183
566_1	sp	O14966	RAB7L	HUMAN	2.33666	NA	23140.4	LQLWDIAGQER;VLVVGDAAVGK	0;1	1	1	0.1084	22161;12677	-	Ras-related protein Rab-7L1 OS=Homo sapiens OX=9606 GN=RAB29 PE=1 SV=1	6.25934e+06	417289
689_1	sp	Q53H12	AGK	HUMAN	2.33666	NA	47107.4	GETVPLDVLQIK	1	1	1	0.0284	21702	-	Acylglycerol kinase, mitochondrial OS=Homo sapiens OX=9606 GN=AGK PE=1 SV=2	0	0
175_1	sp	P54136	SYRC	HUMAN	2.33666	NA	75330.9	LFEFAGYDVLR	1	1	1	0.0167	22196	-	Arginine--tRNA ligase, cytoplasmic OS=Homo sapiens OX=9606 GN=RARS1 PE=1 SV=2	1.48532e+06	36227.3
546_1	sp	P19484	TFEB	HUMAN	2.33666	NA	52831.5	ELDDVIDNIMR	1	1	1	0.0231	22283	-	Transcription factor EB OS=Homo sapiens OX=9606 GN=TFEB PE=1 SV=3	0	0
769_1	sp	Q969Z0	FAKD4	HUMAN	2.33666	NA	70693.4	VGHLSEPLMNR	1	1	1	0.0174	19909	-	FAST kinase domain-containing protein 4 OS=Homo sapiens OX=9606 GN=TBRG4 PE=1 SV=1	5.4847e+07	1.52353e+06
731_1	sp	Q13303	KCAB2	HUMAN	2.33666	NA	40974	AEVVLGNIIK	1	1	1	0.0272	13481	-	Voltage-gated potassium channel subunit beta-2 OS=Homo sapiens OX=9606 GN=KCNAB2 PE=1 SV=2	0	0
844_1	sp	Q9UKV0	HDAC9	HUMAN	2.33666	NA	111228	QLQQELLLIQQQQQIQK	1	1	1	0.0168	34784	-	Histone deacetylase 9 OS=Homo sapiens OX=9606 GN=HDAC9 PE=1 SV=2	0	0
853_1	sp	P62195	PRS8	HUMAN	2.33666	NA	45597.1	TMLELLNQLDGFEATK	1	1	1	0.0394	31206	-	26S proteasome regulatory subunit 8 OS=Homo sapiens OX=9606 GN=PSMC5 PE=1 SV=1	0	0
462_1	sp	Q9UIF8	BAZ2B	HUMAN	2.33666	NA	240311	AQQILEAK	1	1	1	0.0037	8999	-	Bromodomain adjacent to zinc finger domain protein 2B OS=Homo sapiens OX=9606 GN=BAZ2B PE=1 SV=3	0	0
230_1	sp	O00159	MYO1C	HUMAN	2.33666	NA	121606	LGTDEISPR	1	1	1	0.0085	11533	-	Unconventional myosin-Ic OS=Homo sapiens OX=9606 GN=MYO1C PE=1 SV=4	330979	4939.98
78_1	sp	P69891	HBG1	HUMAN	2.33666	NA	16130.3	LLVVYPWTQR	1	1	1	0.068	20588	sp|P02042|HBD;sp|P02100|HBE;sp|P68871|HBB;sp|P69892|HBG2	Hemoglobin subunit gamma-1 OS=Homo sapiens OX=9606 GN=HBG1 PE=1 SV=2	1.12033e+06	93360.7
468_1	sp	P28370	SMCA1	HUMAN	2.32898	NA	122527	FDWFIK	1	1	1	0.0057	7641	-	Probable global transcription activator SNF2L1 OS=Homo sapiens OX=9606 GN=SMARCA1 PE=1 SV=2	0	0
141_1	sp	Q8IUR0	TPPC5	HUMAN	2.32898	NA	20770.1	VFSVAELQSR	1	1	1	0.0532	16131	-	Trafficking protein particle complex subunit 5 OS=Homo sapiens OX=9606 GN=TRAPPC5 PE=1 SV=1	130476	9319.71
236_1	sp	P29590	PML	HUMAN	2.31901	NA	97488.9	ELLEAVDAR	1	1	1	0.0102	12328	-	Protein PML OS=Homo sapiens OX=9606 GN=PML PE=1 SV=3	470854	9609.26
26_1	sp	Q86VI3	IQGA3	HUMAN	2.31144	NA	184584	LIFQMPQNK;VLAVSLINEALDK	0;1	1	1	0.0135	15542;23769	-	Ras GTPase-activating-like protein IQGAP3 OS=Homo sapiens OX=9606 GN=IQGAP3 PE=1 SV=2	0	0
413_1	sp	Q96HS1	PGAM5	HUMAN	2.31144	NA	31984.6	EQAELTGLR	1	1	1	0.0311	12362	-	Serine/threonine-protein phosphatase PGAM5, mitochondrial OS=Homo sapiens OX=9606 GN=PGAM5 PE=1 SV=2	1.48963e+06	82757
638_1	sp	O95907	MOT3	HUMAN	2.31144	NA	52285.2	AVSVFFR	1	1	1	0.0139	6619	-	Monocarboxylate transporter 3 OS=Homo sapiens OX=9606 GN=SLC16A8 PE=2 SV=1	1.5477e+07	967310
81_1	sp	Q58FF8	H90B2	HUMAN	2.30652	NA	44321.1	ADLINNLGTIAK;SLVSVTK;TKPIWTRNTEDITQEEYGEFYK;YESLTDPSK;YIDQEELNK	0;0;1;0;0	1	1	0.1549	19600;4168;39301;12986;16663	-	Putative heat shock protein HSP 90-beta 2 OS=Homo sapiens OX=9606 GN=HSP90AB2P PE=1 SV=2	3.40022e+06	136009
265_1	sp	Q9UNX3	RL26L	HUMAN	2.30652	NA	17245.6	VVQVYR	1	1	1	0.0414	4932	sp|Q2PPJ7|RGPA2;sp|P61254|RL26	60S ribosomal protein L26-like 1 OS=Homo sapiens OX=9606 GN=RPL26L1 PE=1 SV=1	499162	55462.4
22_2	sp	Q13509	TBB3	HUMAN	2.26347	NA	50400.3	AILVDLEPGTMDSVR;ALTVPELTQQMFDAK;EVDEQMLAIQSK;FPGQLNADLR;GHYTEGAELVDSVLDVVR;IMNTFSVVPSPK;ISEQFTAMFR;LAVNMVPFPR;NSSYFVEWIPNNVK;SGAFGHLFRPDNFIFGQSGAGNNWAK	0;0;0;0;0;0;0;0;0;1	1	1	0.3156	28349;28568;29322;29323;23910;15964;15965;15966;15967;15962;32918;32919;21936;22429;19159;16427;16914;29422;29403;39592	-	Tubulin beta-3 chain OS=Homo sapiens OX=9606 GN=TUBB3 PE=1 SV=2	0	0
139_1	sp	Q9NRG7	D39U1	HUMAN	2.26347	NA	31057.4	GHEVTLVSR	1	1	1	0.0307	11847	-	Epimerase family protein SDR39U1 OS=Homo sapiens OX=9606 GN=SDR39U1 PE=1 SV=3	986867	65791.2
453_1	sp	Q7Z6R9	AP2D	HUMAN	2.26347	NA	49546.9	VTIAEVK	1	1	1	0.0155	4830	-	Transcription factor AP-2-delta OS=Homo sapiens OX=9606 GN=TFAP2D PE=2 SV=1	5.76767e+06	303562
278_1	sp	Q6PKG0	LARP1	HUMAN	2.26347	NA	123434	QLALEDAK	1	1	1	0.0073	8567	-	La-related protein 1 OS=Homo sapiens OX=9606 GN=LARP1 PE=1 SV=2	1.3021e+06	19434.3
631_1	sp	Q8IUH3	RBM45	HUMAN	2.26347	NA	53468.8	IFVMIPK	1	1	1	0.0147	7410	-	RNA-binding protein 45 OS=Homo sapiens OX=9606 GN=RBM45 PE=1 SV=1	467141	14155.8
573_1	sp	O95782	AP2A1	HUMAN	2.25494	NA	107478	VAILAEK	1	1	1	0.0072	4387	sp|O94973|AP2A2	AP-2 complex subunit alpha-1 OS=Homo sapiens OX=9606 GN=AP2A1 PE=1 SV=3	658748	10979.1
848_1	sp	Q5JSL3	DOC11	HUMAN	2.2228	NA	237519	LIVPIYEK	1	1	1	0.0039	11180	-	Dedicator of cytokinesis protein 11 OS=Homo sapiens OX=9606 GN=DOCK11 PE=1 SV=2	172778	1339.36
552_1	sp	Q96FS4	SIPA1	HUMAN	2.2228	NA	112080	FDGSPGQAVGEVVAR	1	1	1	0.0144	26228	-	Signal-induced proliferation-associated protein 1 OS=Homo sapiens OX=9606 GN=SIPA1 PE=1 SV=1	7.59251e+06	146010
774_1	sp	Q86VP6	CAND1	HUMAN	2.20764	NA	136289	LVEPLR	1	1	1	0.0049	3979	-	Cullin-associated NEDD8-dissociated protein 1 OS=Homo sapiens OX=9606 GN=CAND1 PE=1 SV=2	275122	4168.51
937_1	sp	Q14181	DPOA2	HUMAN	2.20373	NA	65906.3	HILTQR	1	1	1	0.01	5027	-	DNA polymerase alpha subunit B OS=Homo sapiens OX=9606 GN=POLA2 PE=1 SV=2	1.20407e+06	48162.8
426_1	sp	Q14145	KEAP1	HUMAN	2.20373	NA	69620.7	QEEFFNLSHCQLVTLISR	1	1	1	0.0288	35956	-	Kelch-like ECH-associated protein 1 OS=Homo sapiens OX=9606 GN=KEAP1 PE=1 SV=2	90786	2521.83
637_1	sp	Q4G0X9	CCD40	HUMAN	2.20373	NA	130033	AVLEALR	1	1	1	0.0061	5123	-	Coiled-coil domain-containing protein 40 OS=Homo sapiens OX=9606 GN=CCDC40 PE=2 SV=2	645686	9495.38
106_1	sp	Q9C0B1	FTO	HUMAN	2.20373	NA	58244.9	DLLTPVSR	1	1	1	0.0158	8968	-	Alpha-ketoglutarate-dependent dioxygenase FTO OS=Homo sapiens OX=9606 GN=FTO PE=1 SV=3	2.51338e+06	81076.7
399_1	sp	Q92508	PIEZ1	HUMAN	2.20373	NA	286605	SRPQDTLGPK	1	1	1	0.004	14885	-	Piezo-type mechanosensitive ion channel component 1 OS=Homo sapiens OX=9606 GN=PIEZO1 PE=1 SV=4	0	0
849_1	sp	Q9HCU5	PREB	HUMAN	2.19045	NA	45439.7	FGQVPDQPAGLR	1	1	1	0.0288	20858	-	Prolactin regulatory element-binding protein OS=Homo sapiens OX=9606 GN=PREB PE=1 SV=2	0	0
681_1	sp	Q9UIQ6	LCAP	HUMAN	2.17616	NA	117274	ELFIQQER	1	1	1	0.0078	13719	-	Leucyl-cystinyl aminopeptidase OS=Homo sapiens OX=9606 GN=LNPEP PE=1 SV=3	232648	4154.43
377_1	sp	Q9NWH9	SLTM	HUMAN	2.17012	NA	117079	FGHGSDYSR	1	1	1	0.0087	12602	-	SAFB-like transcription modulator OS=Homo sapiens OX=9606 GN=SLTM PE=1 SV=2	0	0
283_1	sp	Q9H2P9	DPH5	HUMAN	2.15809	NA	31631.3	IAAGTLR	1	1	1	0.0246	3384	-	Diphthine methyl ester synthase OS=Homo sapiens OX=9606 GN=DPH5 PE=1 SV=2	7.74508e+06	455593
877_1	sp	O15066	KIF3B	HUMAN	2.15809	NA	85072.8	QFELYDETFRPLVDSVLQGFNGTIFAYGQTGTGKTYTMEGIR	1	1	1	0.0562	42540	-	Kinesin-like protein KIF3B OS=Homo sapiens OX=9606 GN=KIF3B PE=1 SV=1	1.56197e+06	33955.9
330_1	sp	Q3T906	GNPTA	HUMAN	2.14003	NA	143531	ACNNSACDWDGGDCSGNSGGSR	1	1	1	0.0175	36710	-	N-acetylglucosamine-1-phosphotransferase subunits alpha/beta OS=Homo sapiens OX=9606 GN=GNPTAB PE=1 SV=1	0	0
295_1	sp	E9PAV3	NACAM	HUMAN	2.12863	NA	205295	SPASDTYIVFGEAK	1	1	1	0.0067	26131	sp|Q13765|NACA	Nascent polypeptide-associated complex subunit alpha, muscle-specific form OS=Homo sapiens OX=9606 GN=NACA PE=1 SV=1	0	0
656_1	sp	Q86Z20	CC125	HUMAN	2.12863	NA	58591.3	LLLQLK	1	1	1	0.0117	4005	-	Coiled-coil domain-containing protein 125 OS=Homo sapiens OX=9606 GN=CCDC125 PE=1 SV=2	51668.1	1614.63
876_1	sp	Q14134	TRI29	HUMAN	2.12034	NA	65793.3	KSIFSESR	1	1	1	0.0136	10587	-	Tripartite motif-containing protein 29 OS=Homo sapiens OX=9606 GN=TRIM29 PE=1 SV=2	5.90939e+07	1.47735e+06
144_1	sp	O00233	PSMD9	HUMAN	2.12034	NA	24666.5	SDVDLYQVR	1	1	1	0.0404	14743	-	26S proteasome non-ATPase regulatory subunit 9 OS=Homo sapiens OX=9606 GN=PSMD9 PE=1 SV=3	1.05389e+07	958083
224_1	sp	O43663	PRC1	HUMAN	2.11047	NA	71561.6	NYYEVHK	1	1	1	0.0113	10541	-	Protein regulator of cytokinesis 1 OS=Homo sapiens OX=9606 GN=PRC1 PE=1 SV=2	478128	12922.4
594_1	sp	Q10570	CPSF1	HUMAN	2.10562	NA	160782	NVLDGELLNR	1	1	1	0.0069	16388	-	Cleavage and polyadenylation specificity factor subunit 1 OS=Homo sapiens OX=9606 GN=CPSF1 PE=1 SV=2	0	0
679_1	sp	P13498	CY24A	HUMAN	2.10023	NA	20999.1	ERPQIGGTIK	1	1	1	0.0513	14895	-	Cytochrome b-245 light chain OS=Homo sapiens OX=9606 GN=CYBA PE=1 SV=3	3.56202e+06	445252
657_1	sp	Q7Z5M8	AB12B	HUMAN	2.10023	NA	40750	LYEIAR	1	1	1	0.0166	4960	-	Protein ABHD12B OS=Homo sapiens OX=9606 GN=ABHD12B PE=2 SV=1	0	0
485_1	sp	Q8N9V3	WSDU1	HUMAN	2.08538	NA	52782.9	MNNIDGK	1	1	1	0.0147	5702	-	WD repeat, SAM and U-box domain-containing protein 1 OS=Homo sapiens OX=9606 GN=WDSUB1 PE=1 SV=3	59879.4	2603.45
636_1	sp	P07305	H10	HUMAN	2.08538	NA	20850.2	VGENADSQIK	1	1	1	0.0515	13682	-	Histone H1.0 OS=Homo sapiens OX=9606 GN=H1-0 PE=1 SV=3	421761	52720.1
268_1	sp	A2A288	ZC12D	HUMAN	2.08069	NA	58041.7	VMAAFPELSDLAR	1	1	1	0.0247	24619	-	Probable ribonuclease ZC3H12D OS=Homo sapiens OX=9606 GN=ZC3H12D PE=1 SV=3	0	0
473_1	sp	P01701	LV151	HUMAN	2.07552	NA	12241	RPSGIPDR	1	1	1	0.0684	8866	-	Immunoglobulin lambda variable 1-51 OS=Homo sapiens OX=9606 GN=IGLV1-51 PE=1 SV=2	4.13392e+06	1.37797e+06
526_1	sp	P43155	CACP	HUMAN	2.05699	NA	70812.3	VSEDVYR	1	1	1	0.0112	7976	-	Carnitine O-acetyltransferase OS=Homo sapiens OX=9606 GN=CRAT PE=1 SV=5	116253	3419.2
275_1	sp	A1A5B4	ANO9	HUMAN	2.05255	NA	90274.6	IVNFVVMNNK	1	1	1	0.0128	17589	-	Anoctamin-9 OS=Homo sapiens OX=9606 GN=ANO9 PE=1 SV=3	7.22435e+06	225761
164_1	sp	P09382	LEG1	HUMAN	2.05255	NA	14706.2	SFVLNLGK	1	1	1	0.0593	8282	-	Galectin-1 OS=Homo sapiens OX=9606 GN=LGALS1 PE=1 SV=2	260463	28940.3
101_1	sp	Q92619	HMHA1	HUMAN	2.05255	NA	124536	QIQEVIR	1	1	1	0.0062	8506	-	Rho GTPase-activating protein 45 OS=Homo sapiens OX=9606 GN=ARHGAP45 PE=1 SV=2	286958	5856.29
397_1	sp	Q92900	RENT1	HUMAN	2.04316	NA	124267	IPSEQEQLR	1	1	1	0.008	14913	-	Regulator of nonsense transcripts 1 OS=Homo sapiens OX=9606 GN=UPF1 PE=1 SV=2	1.19333e+06	19562.8
291_1	sp	Q9NY93	DDX56	HUMAN	2.03936	NA	61551	GPILLPYQFR	1	1	1	0.0183	18419	-	Probable ATP-dependent RNA helicase DDX56 OS=Homo sapiens OX=9606 GN=DDX56 PE=1 SV=1	0	0
542_1	sp	Q53HI1	UNC50	HUMAN	2.03936	NA	30353.1	NFHYR	1	1	1	0.0193	4219	-	Protein unc-50 homolog OS=Homo sapiens OX=9606 GN=UNC50 PE=1 SV=2	906201	226550
784_1	sp	Q8TC05	MDM1	HUMAN	2.03637	NA	80686	NLETVSPER	1	1	1	0.0126	13144	-	Nuclear protein MDM1 OS=Homo sapiens OX=9606 GN=MDM1 PE=1 SV=2	1.57426e+06	30867.9
143_1	sp	Q5T4S7	UBR4	HUMAN	2.03637	NA	573476	FQDAVLANSFFIMPATVADATAVRNGFHSLVIDVTMALDTLSLPVLEPLNPSR	1	1	1	0.0102	43140	-	E3 ubiquitin-protein ligase UBR4 OS=Homo sapiens OX=9606 GN=UBR4 PE=1 SV=1	1.04921e+06	4130.74
826_1	sp	Q9NPC6	MYOZ2	HUMAN	2.03637	NA	29879.1	LFKPEGK	1	1	1	0.0265	6441	-	Myozenin-2 OS=Homo sapiens OX=9606 GN=MYOZ2 PE=1 SV=1	464639	27331.7
48_1	sp	Q96DT5	DYH11	HUMAN	2.02117	NA	520037	MNILIR	1	1	1	0.0013	4829	-	Dynein heavy chain 11, axonemal OS=Homo sapiens OX=9606 GN=DNAH11 PE=1 SV=4	77361.2	285.466
936_1	sp	Q05048	CSTF1	HUMAN	2.02117	NA	48326.7	LWEISTGR	1	1	1	0.0186	10815	-	Cleavage stimulation factor subunit 1 OS=Homo sapiens OX=9606 GN=CSTF1 PE=1 SV=1	67463.9	3550.73
41_1	sp	O75947	ATP5H	HUMAN	2.02117	NA	18479.5	AGLVDDFEK	1	1	1	0.0559	11703	-	ATP synthase subunit d, mitochondrial OS=Homo sapiens OX=9606 GN=ATP5PD PE=1 SV=3	6.48771e+07	5.89792e+06
258_1	sp	Q6UWH4	GAK1B	HUMAN	2.02117	NA	57516.1	TLPSVSR	1	1	1	0.0135	4827	-	Golgi-associated kinase 1B OS=Homo sapiens OX=9606 GN=GASK1B PE=2 SV=1	707744	22117
87_1	sp	P49748	ACADV	HUMAN	2.02117	NA	70345.4	ASNTAEVFFDGVR	1	1	1	0.0198	24434	-	Very long-chain specific acyl-CoA dehydrogenase, mitochondrial OS=Homo sapiens OX=9606 GN=ACADVL PE=1 SV=1	0	0
171_1	sp	Q9ULZ3	ASC	HUMAN	2.0135	NA	21613.3	DLLLQALR	1	1	1	0.041	10215	-	Apoptosis-associated speck-like protein containing a CARD OS=Homo sapiens OX=9606 GN=PYCARD PE=1 SV=2	0	0
695_1	sp	Q8WXR4	MYO3B	HUMAN	2.0135	NA	151733	GVELCFGIQHYAGK	1	1	1	0.0104	27830	-	Myosin-IIIb OS=Homo sapiens OX=9606 GN=MYO3B PE=2 SV=4	2.83026e+06	37736.8
326_1	sp	P22532	SPR2D	HUMAN	2.0135	NA	7899.62	CPEPCPPPK	1	1	1	0.125	14316	sp|P35326|SPR2A;sp|P22531|SPR2E;sp|Q9BYE4|SPR2G;sp|P35325|SPR2B;sp|Q96RM1|SPR2F	Small proline-rich protein 2D OS=Homo sapiens OX=9606 GN=SPRR2D PE=2 SV=2	42044.8	7007.47
529_1	sp	Q8ND24	RN214	HUMAN	2.01003	NA	77618.6	ASAETPRPQPVDK	1	1	1	0.0185	24034	-	RING finger protein 214 OS=Homo sapiens OX=9606 GN=RNF214 PE=1 SV=2	0	0
350_1	sp	Q15645	PCH2	HUMAN	2.01003	NA	48520.5	LSLLLNDISR	1	1	1	0.0231	16431	-	Pachytene checkpoint protein 2 homolog OS=Homo sapiens OX=9606 GN=TRIP13 PE=1 SV=2	0	0
570_1	sp	Q13085	ACACA	HUMAN	2.00587	NA	265385	LLLEDLVK	1	1	1	0.0034	10253	-	Acetyl-CoA carboxylase 1 OS=Homo sapiens OX=9606 GN=ACACA PE=1 SV=2	0	0
832_1	sp	Q5C9Z4	NOM1	HUMAN	2.00183	NA	96197.6	NAGSGSETQLR	1	1	1	0.0128	15565	-	Nucleolar MIF4G domain-containing protein 1 OS=Homo sapiens OX=9606 GN=NOM1 PE=1 SV=1	146246	2611.54
860_1	sp	Q9Y5T4	DJC15	HUMAN	2.00183	NA	16372.8	SLIAVGLGVAALAFAGR	1	1	1	0.1133	27932	-	DnaJ homolog subfamily C member 15 OS=Homo sapiens OX=9606 GN=DNAJC15 PE=1 SV=2	868274	78934

## Sheet: Table S4.
Table S4. Transcriptome of shNC and shASAP2 THP-1 M0 macrophage.
gene_id	Expression_shNC-1	Expression_shNC-2	Expression_shNC-3	Expression_shASAP2-1	Expression_shASAP2-2	Expression_shASAP2-3
RHEX	3.7995	3.09579	3.26473	0	0	0
TMEM37	1.04337	0.888771	1.22135	0	0	0
CPZ	0.924429	0.736497	0.896627	0	0	0
GPR82	1.46227	1.03394	0.971025	0	0	0.00931714
SIGLEC6	0.358391	0.291276	0.398283	0	0	0
ANKFN1	0.222249	0.16781	0.258612	0	0.00225672	0
SEPTIN4	0.291043	0.202748	0.38858	0	0	0
RASGRP4	0.716464	0.783735	0.885818	0	0	0.00987046
GOLGA8S	0.292549	0.757187	0.309943	0	0	0
S100P	2.44651	1.2558	3.99028	0	0	0
SLC2A10	0.327826	0.333043	0.371781	0.00426479	0	0
SYT1	0.359775	0.362019	0.556191	0.00534906	0	0
SLAMF9	0.424407	0.28974	0.501028	0	0	0
RBM24	0.57346	0.567756	0.769308	0	0.00820504	0
PIK3C2B	3.00868	3.06067	3.39827	0.00888072	0.020891	0.0193315
TRPC5OS	0.314237	0.191543	0.425068	0	0	0
DOK5	0.331818	0.396689	0.242195	0	0	0
ALOX15	0.34855	0.285105	0.376081	0	0	0
RAET1E	0.0976152	0.224004	0.169468	0	0	0
CST7	9.35922	7.36865	12.9239	0.0318782	0.128555	0.0346962
GFI1B	0.222833	0.135828	0.374499	0	0	0
NLRP1	0.208822	0.286092	0.220109	0	0	0.00506875
FGL1	0.309427	0.5503	0.465566	0	0	0
SPINT2	0.467074	0.315364	0.335787	0	0	0
GPR141	0.0239001	0.0984166	0.0365749	0	0	0
SLC9C2	0.0591685	0.18033	0.203731	0	0	0
CSRP3	1.13449	1.06034	0.558043	0	0.0223192	0
TLR3	0.11091	0.152419	0.0347173	0	0	0
KLHL13	0.224884	0.196238	0.261991	0	0	0.00603323
LOC100653133	0.465869	0.247828	0.541644	0	0	0
ANXA3	0.423518	0.475004	0.333319	0	0	0
STAP1	0.128959	0.485117	0.398727	0	0	0
SLC1A7	0.149195	0.130956	0.11742	0	0	0
NLRC3	0.0543588	0.203904	0.172773	0	0	0.00426286
GOLGA8M	2.49521	2.39904	2.82494	0.0260213	0.0286189	0.0231722
ZNF385C	0.109257	0.300295	0.107485	0	0	0
FASLG	0.268799	0.540691	0.0495824	0	0	0
UBL4B	0.261934	0.255458	0.515371	0	0	0
CX3CR1	5.90068	5.23751	6.06588	0.0621011	0.0782607	0.0422442
MS4A6A	0.207427	0.472031	0.272084	0	0	0.0100698
IGSF1	0.443597	0.232955	0.324505	0.00532699	0.00537052	0
CASK	0.084399	0.0171484	0.0691918	0	0	0
CARD11	0.146458	0.0680179	0.1235	0	0	0
RCVRN	0.147382	0.203629	0.241653	0	0	0
ANXA8	0.1536	0.189224	0.0397655	0	0	0
PPP1R9A	0.0378643	0.0369282	0.00886909	0	0	0
SPARC	1.47621	1.55969	1.40905	0.016461	0	0.0358322
PLAAT4	0.520066	0.468193	0.865838	0	0	0
CPS1	0.030178	0.0882958	0.108858	0	0	0
NR1I2	0.195638	0.0903795	0.162076	0	0	0
RYR2	0.0148719	0.0326346	0.0292615	0	0	0
TNFRSF25	0.402707	0.471302	0.198088	0	0.0126762	0
DPY19L2	0.0769744	0.102729	0.13551	0	0	0.00413016
NECAB2	0.206952	0.25495	0.385759	0	0.0102858	0
CLEC10A	0.50251	0.304192	0.528454	0	0.0163632	0
WFS1	0.168288	0.218836	0.228628	0.00750621	0	0
ADAMTS14	1.44975	1.57886	1.76378	0.0362116	0.0273806	0
UNCX	0.188527	0.381876	0.527875	0	0.0136947	0
SPNS3	7.99847	6.49346	8.66859	0.113202	0.0518761	0.156812
FBXO39	0.521894	0.280823	0.531135	0	0	0.0183467
CGNL1	0.0928176	0.0737594	0.0845484	0	0.0032463	0
HSH2D	2.78879	2.77535	2.82195	0.0533098	0.0537455	0.0116045
ADRB1	7.40385	5.92651	7.47029	0.0186927	0.150763	0.132243
FGD2	1.49913	1.16202	1.8105	0.0366767	0.015847	0.0114054
P2RY12	0.1052	0.166723	0.206987	0	0	0
TEX11	0.125366	0.230149	0.166862	0	0	0.00751806
CALHM3	0.477252	0.393845	0.415337	0.0171934	0	0
CPVL	3.16683	2.49818	2.45727	0.0835572	0.0240686	0.0129919
GPR55	0.23361	0.120246	0.0957588	0.00607821	0	0
STXBP6	0.0714463	0.202404	0.167351	0	0	0.0069369
IL2RB	5.03954	4.13334	4.78023	0.0811528	0.040908	0.0883265
CD244	5.22194	4.75778	5.85826	0.171622	0.0324421	0.0350237
NCAM1	17.1692	15.8987	17.9692	0.234599	0.250227	0.299743
GOLGA8R	0.662528	0.543223	0.957487	0.0329507	0	0
CCR3	0.118607	0.0481978	0.175025	0	0	0
HLA-DPA1	0.381214	0.439388	0.323891	0	0	0.0176653
SULT4A1	0.237968	0.0414436	0.267552	0.00796062	0	0
TBC1D29P	0.120632	0.147062	0.222517	0	0	0
SOX21	0.259267	0.182057	0.20405	0	0.00979329	0
WASF3	0.0671749	0.0709737	0.0385498	0	0	0
SERPING1	1.1688	2.40646	1.96432	0.0304106	0.0613182	0
PPP1R3A	0.327236	0.357139	0.199289	0.00729792	0.00735755	0
DYNC1I1	0.317575	0.407065	0.285645	0.00849895	0	0.00925023
MCF2L	0.0426282	0.0178176	0.0329504	0	0	0
NEURL3	0.159676	0.0990997	0.185647	0	0	0
MPPED2	0.0200621	0.0554373	0.0263156	0	0	0
PDLIM1	9.537	9.50746	10.8178	0.0594215	0.019969	0.452719
DEPDC1	0.698153	0.904136	0.523567	0.032161	0	0.00583398
ZC2HC1A	0.146506	0.0514383	0.112422	0	0.00276699	0.00298717
HAPLN4	0.202532	0.11579	0.0687058	0	0	0.00711982
AJAP1	0.0145846	0.0284481	0.0239135	0	0	0
STRA8	0.0511536	0.049889	0.181166	0	0	0
B3GNT3	0.0331047	0.0968587	0.173695	0	0	0
FBLN5	0.199142	0.114765	0.169197	0	0	0.00922814
CHN2	0.122249	0.107304	0.096213	0	0.00577214	0
MTUS2	0.0965824	0.103025	0.100955	0	0	0.00615393
MPEG1	0.377504	0.555604	0.418648	0.0257161	0	0
CD79B	0.315621	0.734027	0.238848	0	0.0229268	0
SLFN13	0.238933	0.178366	0.159607	0.00552597	0	0.00601445
NPTX1	28.0659	29.0359	26.6454	0.569219	0.452778	0.642271
SCUBE3	0.0718038	0.0405429	0.0855106	0	0.00356874	0
AXIN2	0.0507465	0.0439928	0.0554705	0	0	0
ZNF385B	0.0207248	0.0336874	0.0373793	0	0	0
CCR2	2.39179	3.16458	2.72322	0.0469997	0.0631783	0.0596801
FGD4	0.820388	0.963696	0.891091	0.0399928	0.0115199	0.00310915
GPX8	1.0108	0.473187	0.795522	0	0.0305446	0.0164876
IRAG1	0.0946586	0.129246	0.0139685	0	0.00446942	0
IFI27	31.9498	28.6227	31.8315	0.571116	0.614168	0.745921
MLC1	6.78803	6.61286	7.36722	0.197589	0.120945	0.115208
KLHL30	1.66862	1.29094	1.32587	0.0300566	0.0454533	0.0163568
ALDH2	1.58898	1.1847	1.85027	0.0356492	0.0359405	0.0291004
CSF2RA-2	0.974879	0.150123	0.212004	0.019224	0.00969055	0
MANSC1	0.14252	0.149689	0.177957	0	0.0103527	0
EXOC3L4	0.0509988	0.0348166	0.0351202	0	0	0
PRR29	0.0730036	0.0800986	0.0628421	0	0	0
FLG	0.0165924	0.0231175	0.0163233	0	0	0
KIT	0.147547	0.0345358	0.0870924	0	0.00557329	0
CLEC4G	1.42398	1.00174	1.51572	0	0.066133	0.0237985
SELL	0.1929	0.0877944	0.0126514	0	0	0
SYNPO2	0.20257	0.294196	0.322755	0.00824963	0.00207926	0.00897888
NLRP12	2.46713	1.56398	2.51277	0.0951541	0.027409	0.0295901
PYHIN1	0.0143885	0.0596395	0.00707759	0	0	0
HRK	0.184446	0.102097	0.122604	0	0.00470748	0.00508208
TSGA10IP	0.024435	0	0.252407	0	0	0
SECTM1	1.61888	1.90877	1.90165	0.0452645	0.0228172	0.0615822
LAMC3	0.0486193	0.0758677	0.0860954	0	0	0.00495659
M1AP	0.508558	0.327855	0.53423	0.032295	0	0
CAND2	0.200235	0.0804114	0.1854	0	0.00556139	0.00600394
SLFN12L	0.0620501	0.0363096	0.0366262	0	0	0
IL7	0.0799399	0.173252	0.122334	0.00831971	0	0
KIF26A	0.0307946	0.0343237	0.0302951	0	0	0
LAMP5	0.988458	1.76465	1.10428	0.0941552	0	0
TBL1Y	0.00477316	0.0418964	0.0563489	0	0	0
FAM78B	0.019474	0.0515513	0.0437902	0	0	0.00283617
TRDN	0.304524	0.242501	0.200639	0.00261687	0.010553	0.00569638
MPDZ	0.093448	0.0227844	0.0196998	0	0.00315162	0
NUPR1	3.97699	3.3475	4.69387	0.111595	0.107149	0.0867566
GOLGA8Q	3.92821	3.48848	1.61806	0.0897425	0.0150793	0.130234
SMIM35	0.190903	0.190321	0.254582	0.00397363	0.0040061	0.00864977
ILDR1	0.00827843	0.0888113	0.0732974	0	0	0
TMEM178B	0	0.0258346	0.0195449	0	0	0
TAC4	9.88334	8.19314	10.165	0.420792	0.0424231	0.274794
CXCR2	0.41946	0.449001	0.644147	0.00958282	0.0193223	0.0104299
EPS8L3	0.149073	0.0121156	0.0855487	0	0	0
GPA33	0.139154	0.0113094	0.0798564	0	0	0
MEIOSIN	0.120692	0.00980901	0.0692618	0	0	0
CYP2C8	0.149821	0.0730587	0.0736958	0	0	0
MAP2K6	0.0148563	0.014489	0.0125275	0	0	0
PRTFDC1	0.172028	0.106766	0.323091	0.0146485	0	0
ZNF462	0.682251	0.562239	0.609983	0.0213662	0.00391651	0.025369
ANGPT4	0.0384984	0.00625776	0.0820603	0	0	0
HPX	0.0962663	0.131441	0.151528	0	0	0
PLEKHG5	0.323017	0.363498	0.381334	0.00465478	0.00469282	0.020265
L3MBTL4	0.00182553	0.0249256	0.00897961	0	0	0
LOC112267968	0.426936	0.416381	0.565616	0.010664	0.00537555	0.0232133
GOLGA8O	0.797851	0.68086	1.0411	0.0311385	0.0104643	0.0282425
RNF180	0.0367817	0.0512462	0.0103386	0.00246088	0	0
GOLGA8K	0.468865	0.360103	0.599639	0.0109793	0	0.0298746
FXYD6	1.3151	0.671124	0.676976	0.0143235	0	0.0623586
CDC42BPA	2.21959	2.32965	2.53453	0.074251	0.0648767	0.059264
KHDC1L	0.491256	0.087111	0.263612	0	0	0
CDX2	0.073846	0.0065473	0.0462308	0	0	0
VNN1	0.0629616	0.0690806	0.0154851	0	0	0
GABRQ	0.00812102	0.0475214	0.0199733	0	0	0
AADACL2	0.0149896	0.0877138	0.176957	0	0	0
CCDC34	0.291276	0.29422	0.112574	0.00974391	0	0.0106052
LGALS12	0.0791057	0.167158	0.220498	0.0123493	0	0
XAF1	12.9321	13.3054	14.1928	0.338547	0.335528	0.530851
UCHL1	0.329906	0.0804375	0.0811389	0	0	0
IQCF3	0.28743	0.0467207	0.0942561	0	0	0
UBXN10	0.351513	0.537089	0.628225	0.00548754	0.0221295	0.0179179
PHACTR3	6.0662	6.40866	6.82135	0.206498	0.161176	0.210252
KRT12	0.145167	0.0943857	0.0476043	0	0	0
ADAM23	0.0188787	0.0368239	0.0278587	0	0	0
LINC02210-CRHR1	0.0437732	0.0533637	0.0968923	0	0	0
CLEC12A	0.206519	0.257361	0.270893	0.0107467	0	0.0116967
ANK3	0.139085	0.0851736	0.187743	0.00757426	0	0.00494628
SLIT1	0.148497	0.129972	0.202277	0.0106995	0	0.00388175
GIMAP4	0.187088	0.440952	0.35277	0	0.0294453	0
DACH1	0.546762	0.561998	0.495707	0.00753142	0.0278409	0.013662
PAK5	0.455927	0.296437	0.44386	0.0177939	0.00448482	0.0145251
PRTG	0.0457499	0.00811252	0.0163665	0	0	0.00212003
DNAJC22	0.281646	0.0915609	0.0791651	0	0.012665	0
LY9	1.56021	1.82875	1.73909	0.0804441	0.0608261	0.0145925
EN1	0.149933	0.158411	0.110626	0	0	0.0127376
FLT3	3.81145	4.30454	4.61954	0.128523	0.151168	0.11657
ZNF214	0.0283467	0.0276459	0.00348587	0	0	0
SNCA	0.0480242	0.0535279	0.0134987	0	0	0
HFE	0.369089	0.439956	0.438029	0.00548754	0.0165971	0.0179179
STYXL2	0.101152	0.056372	0.0781874	0.00676757	0	0
UTF1	0.0999139	0.121805	0.196587	0	0	0
NLRP6	0.0609788	0.101951	0.11998	0.00815958	0	0
IQCD	2.12588	1.92662	2.30843	0.0563561	0.0662861	0.0817838
LPO	1.2303	1.08767	1.92437	0.00829057	0.108658	0.0180469
CCR5	0.173942	0.113094	0.211864	0	0.00782179	0.00844421
CCL21	2.45679	1.36917	1.41564	0.0328744	0.0662861	0.0715608
AQP8	0.893192	0.261333	0.856738	0	0.0210866	0.0455291
RUFY4	0.101685	0.162924	0.164344	0.00680323	0	0.00740462
MAGEB2	14.4469	14.8944	13.2206	0.721249	0.432823	0.261669
LOXL4	2.06847	1.79096	1.6454	0.0895202	0.0515724	0.0417572
COL16A1	0.0593035	0.00481978	0.0145854	0	0	0
FARP1	1.61918	1.81383	1.50464	0.0343822	0.0808806	0.0498953
ZBTB16	0.0269024	0.00954083	0.00240601	0	0	0
HFM1	0.0508032	0.022021	0.0166598	0	0	0
CIB3	0.341197	0.249571	0.0839158	0	0	0
LAX1	0.0653532	0.0455267	0.036739	0	0	0
CES3	1.74169	1.74006	1.37911	0.019895	0.0936022	0.0505253
F13A1	0.0475296	0.061806	0.0155862	0	0	0
GAS2	0.0296711	0.0434063	0.0437848	0	0	0
PIFO	0.176575	0.137768	0.0463231	0.0110262	0	0
PCDHB11	0.102223	0.0854539	0.0359163	0.00683927	0	0
MORC1	0.0132621	0.0646713	0.0260941	0	0	0
RNASE1	0.0294406	0.172277	0.260668	0	0	0
SGCA	0.0164535	0.0160468	0.226614	0	0	0
LY86	17.162	15.1017	12.9166	0.906494	0.335097	0.295988
EPHB1	0.457251	0.479288	0.508692	0.032022	0.00807091	0.00871316
GCNT2	0.0952832	0.107447	0.216769	0.00836709	0.00281182	0.00303557
ZBED3	2.66953	2.20818	2.54842	0.101871	0.0746934	0.0806372
BDKRB2	0.258011	0.244231	0.126913	0.014216	0	0.0077363
NMUR1	2.44002	2.0357	2.73793	0.0633602	0.109505	0.0788127
SMAD9	0.0345768	0.0236054	0.0442208	0.00323871	0	0
SH3TC2	0.131753	0.0938579	0.1206	0.00536563	0.00216379	0.00467195
CCL23	2.65575	2.5901	2.56518	0.180914	0.0911961	0
ECEL1	0.221805	0.504749	0.426024	0	0.00997408	0.0323033
DMRTA1	0.0651426	0.00529434	0.010681	0	0	0
LYPD6	0.0302203	0.0126313	0.0212358	0	0	0
PMEL	0.30914	0.0274089	0.0691197	0	0	0.0143254
MUC19	0.00735838	0.00956861	0.00120651	0	0	0
APOBEC3D	0.0452089	0.055114	0.0667135	0	0	0
HLA-DPB1	0.0303923	0.0370511	0.044849	0	0	0
TLR5	0.0227486	0.0221862	0.0391644	0	0	0
OGDHL	0.0230658	0.0224956	0.0680752	0	0	0
COX7A1	0.0891879	0.695863	0.526448	0	0	0
DNAJC5B	2.69434	2.54612	2.23905	0.0156752	0.23705	0.0170609
CA5A	0.00891354	0.0347727	0.0876898	0	0	0
SLFN12	2.05832	2.0692	2.29909	0.0474578	0.0717684	0.116219
ADAMTS9	0	0.0387909	0.0743454	0.00372554	0	0
SPIB	0.19992	0.124786	0.306817	0.00749037	0.00755158	0.0081525
SIGLEC1	16.2277	14.7977	17.3581	0.616491	0.41984	0.746528
HOXB7	0.333718	0.390561	0.437741	0	0.0420185	0
CPNE5	0.375186	0.532723	0.363673	0.0413442	0	0.00562487
TLR7	0.921293	1.05812	1.00176	0.0170319	0.0801316	0.0123583
AURKB	1.6789	1.71825	1.95754	0.0776582	0.097866	0.0211307
IGF2BP1	0.0500449	0.0260307	0.0164111	0	0	0.00340128
APOL1	6.35883	6.81357	7.95092	0.377193	0.238777	0.171852
PHGDH	80.6223	69.8997	86.7849	2.5543	3.16914	3.19774
HEY2	0.782771	0.580862	0.669631	0.0106261	0.0428516	0.0231308
AK5	1.26568	0.931134	1.15899	0.0246131	0.0454927	0.0580424
SCAMP5	10.2468	10.3246	11.2193	0.484232	0.327888	0.401178
SYNPO2L	0.202341	0.192005	0.2959	0.0102447	0.00516422	0.0111503
SMPDL3B	0.0910627	0.00986793	0.0398159	0	0	0
MX1	29.1865	25.9983	31.8553	1.04099	1.06421	1.2389
VNN2	0.0674721	0.0470028	0.0189651	0	0	0
MYB	11.3044	11.033	11.1535	0.378713	0.46752	0.445838
NEK2	1.27582	1.23526	1.19146	0.0692768	0.0174607	0.0565505
LRP2	0.00577011	0.00187582	0.0189218	0	0	0
AKR1C3	0.0314726	0.16882	0.0154811	0	0	0
GPR50	0.0177853	0.0433639	0.0612388	0	0	0
TROAP	0.694819	0.65828	0.888615	0.00929738	0.00937335	0.0708347
DLGAP5	1.2396	1.65103	1.70183	0.0866488	0.0436784	0.0471542
KCNH8	0.063336	0.0823602	0.0415392	0	0.00664553	0
CIT	0.577135	0.527317	0.549845	0.031297	0.00573687	0.0278702
SCIMP	0.0499217	0.0208661	0.119272	0.00668003	0	0
LRRC3B	1.20053	1.15983	1.11992	0.042334	0.0240075	0.0719941
MEIKIN	3.02046	1.8605	2.89328	0.111678	0.0562954	0.141809
NEIL3	0.410128	0.899975	0.55478	0.0480194	0.012103	0.013066
PRR5L	3.96332	4.10332	4.08818	0.200854	0.174565	0.105535
SV2B	0.0681873	0.0617514	0.0455195	0.00456208	0.00229968	0
FES	15.334	14.053	16.4923	0.634546	0.690503	0.515238
GABRA1	0.150215	0.0700659	0.0899524	0	0.0123349	0
SCN4A	0.0155407	0.0265239	0.0573326	0.00363914	0	0
KIF20A	0.803411	0.840881	1.35907	0.0367089	0.0832699	0
SOX1	0	0.103815	0.0654499	0	0.00628249	0
APCDD1	0.116418	0.107564	0.138642	0	0.00289307	0.0124931
LOC105371419	0.0754888	0.0147245	0.00742645	0	0	0
TENT5B	0.127304	0	0.0375719	0	0	0
TLR8	0.24216	0.190251	0.198527	0.0126014	0	0.0137153
CMPK2	5.88282	5.49675	6.8038	0.310539	0.218426	0.220086
TMEM266	0.183781	0.235249	0.113	0	0.0216936	0
PDGFRL	1.67763	1.46636	1.61928	0.133419	0.0448365	0.0161348
HOXB13	0.0498912	0.00973155	0.0687148	0	0	0
LOC102724474	0.0933042	0.0682481	0.137686	0	0	0
MS4A4A	0.0677376	0.044042	0.177704	0	0	0
STX19	0.0501636	0.0978467	0.172725	0	0	0
APOD	0.0351785	0.205853	0.207648	0	0	0
OAS2	30.6462	30.1021	33.751	1.30453	1.37262	1.27724
HMCN2	0.0217557	0.00707262	0.0160522	0	0.00171204	0
LINGO3	0.901985	1.03328	0.718336	0.0134105	0.0135201	0.0875758
USP41	0.239951	0.0585048	0.442612	0	0.028324	0
GOLGA8H	0.84168	0.877876	0.943033	0.0383239	0.0607154	0.0119176
KLHDC7B	0.0295843	0.0346234	0.0814925	0.00554214	0	0
MYH15	0.0529212	0.0516129	0.176213	0	0.00384422	0.00830025
ARPIN	0.202823	0.255353	0.3773	0.0207249	0.00696475	0.00751898
ARRDC5	0.314781	0.238777	0.240859	0	0	0.0356566
ASPM	1.59114	1.7206	1.7356	0.154267	0.0289967	0.03415
PROX1	0.111637	0.0404401	0.131792	0	0.0120482	0
ADAM11	0.635086	0.532555	0.537199	0.033357	0.0224197	0.0181528
SPAG16	0.0228171	0.0148353	0.00748233	0	0.00179556	0
MEP1A	0.0707262	0.0172444	0.121764	0	0	0.00901291
CASP1	6.31538	6.6603	6.29925	0.410794	0.106496	0.332137
SCRN1	2.2136	1.71255	1.75684	0.135122	0.0140923	0.101425
CAP2	3.84621	3.4579	5.34427	0.203922	0.0587397	0.295932
SKA1	0.723771	1.31833	1.20417	0.0897267	0.0301533	0.0217018
C1orf127	0.261593	0.295946	0.586759	0.0196021	0.00988115	0.0213349
C2orf50	0.0418896	0.0040854	0.00412102	0	0	0
ZMYND12	0.574766	0.502568	0.214479	0.0185644	0	0.0404108
LPAR5	7.83477	6.92001	8.23964	0.454787	0.323036	0.247494
ACY3	0.10861	0.105925	0.0427393	0	0	0
OLFM3	0.0246255	0.00480334	0.0290714	0	0	0
RSAD2	6.26041	5.96254	6.59192	0.282508	0.277119	0.29086
ABCD2	0.00313798	0.0091812	0.00617417	0	0	0
PGM5	0.311324	0.248806	0.267991	0.0283508	0	0.00881628
HEPACAM2	0.0127197	0.136458	0	0	0	0
FOLR2	0	0.237544	0.047923	0	0	0
LMOD3	0	0	0.0727316	0	0	0
C1orf87	0.0937852	0.0609777	0.0820125	0	0	0.0106235
LRRC7	0.0146016	0.00178008	0.0251384	0	0	0.00186074
BANK1	0.60475	0.724609	0.858415	0.0404608	0.00815829	0.0528449
PRUNE2	0.0100271	0.00195583	0.0335391	0.00187841	0	0
RASGRP2	3.24969	2.99595	3.47879	0.185039	0.139913	0.120838
ERCC6L	0.223792	0.231901	0.275203	0.00655062	0.0132083	0.0142594
PBK	4.59152	4.02698	3.42841	0.185644	0.187161	0.185216
STC2	8.85337	8.43983	9.8248	0.347198	0.457739	0.465095
JCAD	5.4125	5.00798	6.3518	0.259986	0.265089	0.26689
TNN	1.43801	1.56169	1.46411	0.0941097	0.077089	0.0384108
NHLRC4	0.549765	0.296306	0.341588	0	0.013662	0.0442475
IFITM1	30.3239	26.785	26.572	1.27561	1.24316	1.48092
CARD16	1.45873	2.2274	2.27582	0.0690075	0.0695714	0.150215
IGSF9	0.0364557	0.0853306	0.0358645	0	0.00688521	0
KCNK1	0.0554164	0.0648557	0.119939	0	0	0.0112991
ANKRD45	0.389392	0.204124	0.383076	0.0227957	0.0045964	0.0198486
FCGR1A	105.975	103.421	106.02	6.14417	4.80118	4.23451
PGGHG	2.96821	3.28	3.63036	0.156063	0.104892	0.220187
ARHGEF37	0.108688	0.139475	0.208222	0.00535814	0.00540192	0.0116636
MOXD1	0.0899521	0.00974759	0.00983258	0	0	0
LOC105375816	0.0871877	0.102039	0	0	0	0
ACOT12	0.0339193	0.0264646	0.0133477	0	0	0
SPTLC3	0.0229831	0.00448297	0.0226103	0	0	0
ALDH1L2	15.6832	14.5613	17.4579	0.698013	0.668175	0.974584
UGT3A2	0.0449243	0.054767	0.0220978	0	0	0
FAM155B	0.285549	0.220753	0.253511	0.00652354	0.00328842	0.0284008
PEBP4	0.0599879	0.0146262	0.0885224	0	0	0
ZNF660	0.0103956	0.0405542	0.00511348	0	0	0
MMP16	0.00151264	0.0132772	0.00148811	0	0	0
BCL2L10	0.02299	0.156952	0.0678515	0	0	0
GPR34	0.00673564	0.0394147	0.0265056	0	0	0
SUCNR1	15.7458	14.3096	16.6606	0.849183	0.684898	0.776369
SLC45A2	0	0.0553305	0.0465108	0	0	0
TMEM221	1.03021	0.917367	1.27789	0.02797	0.0281985	0.106548
CLEC18C	0	0.0104539	0.105451	0	0	0
RAB41	0	0	0.123645	0	0	0
PLD4	16.8927	15.0833	19.066	0.957319	0.619148	0.963306
MOBP	0.128455	0.0250558	0.0252743	0.00802132	0	0
FUT1	0.0838729	0.0297452	0.0450069	0	0.0072003	0
SLC18A1	0.0735251	0.0307317	0.113666	0	0.0099188	0
FYB1	3.44142	3.26258	3.49436	0.076535	0.263253	0.171501
PIEZO2	0.5412	0.609023	0.614334	0.0233966	0.0209669	0.0452708
FFAR3	0.0422338	0.233408	0.0138496	0	0.0132941	0
ADAMTS4	0.911856	0.843939	0.930631	0.0348616	0.0292887	0.0727246
SKIDA1	0.445652	0.317251	0.473626	0.0274224	0.0215028	0.0132651
GYG2	4.19338	3.90527	3.57532	0.231048	0.0543517	0.310149
CDKN3	2.62767	3.21074	2.79304	0.084871	0.057043	0.307911
KCNJ5	0.833612	0.822568	0.926222	0.0505237	0.0694589	0.00999815
PAPPA2	1.83224	1.44168	2.52832	0.0835322	0.107182	0.107446
PDK4	0.43789	0.574894	0.563338	0.023663	0.0397606	0.0171698
OTOF	0.0839111	0.105218	0.113998	0	0	0.0162943
TOP2A	8.51964	8.94894	8.95013	0.365836	0.545861	0.456573
KCNS3	0.843487	0.73123	0.737606	0.0487697	0.0393346	0.0318485
AHNAK2	1.86618	1.63868	1.8969	0.100846	0.0970489	0.0831521
SIRPD	1.03545	0.324595	0.691231	0.0346384	0.0349214	0.0377003
NDC80	2.59593	3.14382	3.21333	0.120241	0.161631	0.189034
GOLGA8N	5.4855	5.47197	6.27542	0.383759	0.284798	0.232046
LOC102725191	0.106081	0.103458	0.0894515	0	0.0143106	0
RARRES1	0.065459	0.143641	0.112695	0	0.0154536	0
EVPL	0.111382	0.126734	0.100445	0.00434703	0.0087651	0.00473129
NTNG2	0.0708778	0.0153612	0.0581069	0.00368828	0	0.00401432
NOS3	0.117626	0.0745664	0.237222	0	0.0111077	0.0119916
GPR160	1.68311	1.56895	1.9577	0.104521	0.0526874	0.12324
ZFHX4	0.0126271	0.00615744	0.00207038	0	0	0
LCT	0.0287113	0	0.0188304	0	0	0
HLA-DQB1	1.80566	2.23304	1.99613	0.0348723	0.140629	0.15182
MCF2L2	0.00737508	0.0119879	0.00483698	0	0	0
ARMC12	0.0200953	0.0587956	0.0197694	0	0	0
HLA-DRA	3.14288	1.86784	2.68126	0.298984	0.115934	0
GBP2	3.12288	2.82865	2.8898	0.0972722	0.231158	0.151244
PSAT1	144.801	134.183	157.504	7.68671	7.7625	8.25408
CFAP47	0.00290125	0.0141476	0.0114168	0	0	0
RDM1	0.0159013	0.0620329	0.0782172	0	0	0
CD4	35.3249	32.886	34.8822	1.71016	2.09894	1.7894
GHSR	0.00981673	0	0.0869176	0	0	0
CRISPLD1	0.492963	0.526254	0.766773	0.0249591	0.0125815	0.0611222
ADGRG5	0.167869	0.320889	0.231205	0	0.0126818	0.027382
LOC107987243	0	0	0.230363	0	0	0
CAPN6	0.103026	0.0837321	0.118247	0	0.00810747	0.00875262
CLCN4	2.96554	3.10662	2.85124	0.218521	0.194886	0.0731807
SPC25	2.02278	1.60615	1.74343	0.0838356	0.0845206	0.127745
OTOA	0.182089	0.343335	0.322444	0.0284262	0.0114634	0.00618781
LAIR2	0.309427	0.129333	0.391383	0	0	0.0450645
CCDC158	0.0374677	0.0548121	0.0245734	0	0.00589695	0
ACSM5	0.0578884	0.0846858	0.0379663	0.00903706	0	0
TRPM5	0.0332207	0.0647988	0.0261455	0	0	0.0067735
SEPTIN12	0.0667927	0.0651414	0.118277	0	0.0126148	0
KIAA1217	0.013321	0.00779499	0.0288308	0.00249547	0	0
RAB42	0.0495084	0.0724266	0.109587	0	0.011688	0
SDS	15.946	14.612	16.6353	1.00872	0.856391	0.751188
TRIML2	0.0133116	0.142808	0.0916701	0	0	0.0135708
NTNG1	1.03994	0.998063	0.978234	0.0582118	0.0430375	0.0675814
ADGRD1	0.700684	0.502737	0.658953	0.0260211	0.0320635	0.0472022
TMEM154	2.15467	2.15215	2.63162	0.0841847	0.14741	0.161552
OAS1	34.3124	29.8487	33.7321	1.64953	1.88322	2.04128
PABPC4L	0.0541498	0.123226	0.1243	0.0169068	0	0
ZNF704	0.693384	0.651547	0.716629	0.040136	0.047821	0.0297844
HJURP	2.3629	1.97661	2.26788	0.0899699	0.145128	0.146884
E2F8	0.559707	0.852454	0.618516	0.04309	0.0362017	0.0390825
BIRC5	4.52047	5.12485	3.46517	0.22568	0.260028	0.28072
TTK	2.44231	2.44022	2.4447	0.183971	0.129025	0.113175
TMOD2	0.250883	0.212486	0.246814	0.0154602	0.00623461	0.0201922
SMTNL1	0.0894509	0.122135	0.1056	0.0167572	0	0
HOXA7	0.84233	0.454762	0.917454	0.0563561	0.0710208	0
LOC105378148	0.0309112	0.0753674	0.167254	0	0	0.0157565
SLFN11	12.3779	12.0207	12.8311	0.737256	0.748787	0.701381
IL12RB1	2.24984	2.82532	3.02762	0.253728	0.142112	0.0767104
TPD52	3.31784	3.27954	3.42944	0.139988	0.176414	0.278061
HOXA13	0.967461	0.967132	1.12428	0.0906193	0.0399699	0.0493149
CRYBG1	4.31041	4.13314	4.97151	0.356494	0.188261	0.249433
HOXB6	0.218255	0.10643	0.120778	0.0127771	0	0.0139066
TRIM22	7.23447	5.49908	7.25142	0.324555	0.347038	0.524515
IFIT2	6.11303	5.32562	5.96114	0.301363	0.362903	0.373559
CD300LG	0.0490545	0	0.0241295	0	0	0
HOXA2	0.107914	0	0.053082	0	0	0
GRM5	0.0147185	0.0179433	0	0	0	0
CLDN5	0.0524181	0.0511222	0.012892	0	0	0
PKDREJ	0.0157916	0	0.0194194	0	0	0
SH2D1B	0.0479239	0	0.0589333	0	0	0
TMEM273	0.113623	0.0912582	0.118355	0.00626041	0.00631157	0.00681381
CCDC180	0.291459	0.130283	0.226996	0.0151667	0.0191133	0.00412685
LOC107987042	0.602386	0.654002	0.380169	0.0425839	0.0429319	0.0115871
RAB37	0.334035	0.270156	0.304572	0.0457875	0.0076936	0
SMIM24	0.0693381	0.135248	0	0	0	0
NPBWR1	0.0144091	0.0491849	0	0	0	0
QRFP	0.0366895	0.0715649	0.0541417	0	0	0
CYP2E1	0.0362292	0.0176668	0.106925	0	0	0
EBF2	0.00586989	0.0457982	0	0	0	0
KRT3	0.011813	0.0921673	0	0	0	0
SYTL5	0.00494357	0.0385708	0	0	0	0
ANGPT1	0.00694069	0.0338455	0.0204844	0	0	0
CFAP20DC	0.00478445	0.0233308	0.0141206	0	0	0
WNT10A	0.0135254	0	0.106448	0	0	0
TEKT5	0	0.12963	0.0373601	0	0	0
HCAR1	0	0.0248053	0.0312771	0	0	0
FAM83A	0	0	0.056691	0	0	0
TBC1D3	0.0729992	0.12815	0.258535	0.0136752	0.013787	0
PPP1R1A	0.100632	0.245361	0.445501	0.0314198	0	0.0170986
UBQLNL	0.144587	0.0640966	0.0129311	0.0123119	0	0
LRATD2	9.09387	7.8943	9.75133	0.66868	0.440787	0.537445
IFIT3	26.8629	25.1454	24.8277	1.77318	1.45865	1.50368
HVCN1	11.9319	12.8711	13.8252	0.903132	0.773935	0.700363
GSTM1	7.17607	6.07522	7.72153	0.350084	0.517652	0.431835
NUF2	3.40702	3.95701	4.03324	0.410493	0.0934495	0.201771
MUC13	0.115861	0.143813	0.0725337	0	0	0.0214757
ULBP1	3.7775	4.05252	4.10644	0.141531	0.169441	0.44287
GOLGA8T	0.375371	0.257253	0.284448	0	0.0526918	0.00517134
COL15A1	0.477629	0.384573	0.409781	0.0312126	0.0104892	0.0396337
IFIT1	8.29824	8.84014	8.76519	0.635664	0.571062	0.431553
MX2	21.9665	19.2205	21.134	1.31477	1.64546	0.995112
RCOR2	0.249665	0.304365	0.388891	0.0487195	0	0.0106052
GAS7	21.4084	20.7124	22.9645	1.50434	1.44064	1.20663
ANKRD29	0.255412	0.322361	0.330099	0.0328364	0	0.0255279
IGSF6	4.52628	5.21897	4.21158	0.323716	0.442167	0.125021
TSHR	0.125875	0.134455	0.188699	0.00561445	0.016981	0.00611075
CCDC27	0.519696	0.683842	0.90892	0.0386337	0.0311595	0.0672781
SLC40A1	0.0420697	0.0984712	0.115885	0	0	0.0171555
IFI44L	2.75297	2.89569	3.43223	0.274733	0.1312	0.178362
BDH2	1.94577	2.46604	1.91421	0.105655	0.0976415	0.210823
TNNI3	0.539571	0	0.035388	0	0.0339687	0
BBOX1	0.343513	0.450544	0.40786	0.0776658	0	0
TMEM255A	16.7154	16.2951	15.5499	1.03932	1.02077	1.10929
ITM2C	165.835	161.142	176.532	10.9294	11.4087	10.4685
ANK2	0.935191	0.894829	0.956546	0.0728592	0.0717851	0.0360453
RTP4	3.11118	3.48743	4.4917	0.132461	0.267087	0.329533
NOX5	0.0423222	0.0447155	0.069393	0.0033035	0.00333049	0.00359552
SCN1B	0.320519	0.244639	0.260482	0.0261061	0	0.0284139
THBS2	1.32768	1.43923	1.82497	0.0606634	0.109213	0.132052
MMP11	0.134117	0.313923	0.145136	0.0125624	0.012665	0.0136728
CRABP1	3.98566	2.60477	3.39552	0.0769742	0.0388016	0.54456
ST6GALNAC3	0.245996	0.169463	0.328437	0.012801	0.0294984	0.00597108
SERPINB9	0.0467446	0.0521016	0.00656949	0	0.00630601	0
PCDHGA9	0.0371388	0.0422574	0.0182683	0	0.00584519	0
NYNRIN	0.116236	0.200051	0.13453	0.0032022	0.0193702	0.00697052
MEIS1	0.0332062	0.0388623	0.0326676	0	0	0.00677054
ICAM2	3.27525	3.36811	3.11253	0.208696	0.315602	0.113572
HMMR	2.93587	2.61814	2.39369	0.150682	0.189891	0.184502
MASP1	0.00682816	0.0166484	0.0302284	0	0.003224	0
PLEKHS1	0.00531159	0.0414422	0.0365781	0.00497521	0	0
SLC22A10	0.0676117	0	0	0	0	0
SOX3	0.116351	0	0	0	0	0
NBEA	0.365841	0.303609	0.248135	0.0361828	0.010729	0.0138993
UNC5D	0.018093	0.00252081	0	0	0	0
ZNF781	0.067601	0.00941853	0	0	0	0
LDOC1	0.0544973	0	0.00765906	0	0	0
IFI44	10.9896	11.768	13.1602	0.855064	0.828896	0.715884
EBF4	0.0496299	0.0193612	0.009765	0	0	0
DLC1	0.0165559	0.00322933	0.00651497	0	0	0
ELF5	0.0491274	0.0239564	0.0241653	0	0	0
CRMP1	0.0203607	0.0198573	0.0133537	0	0	0
RGS22	0.0160955	0	0.0263907	0	0	0
OSBPL6	0.0753388	0.0682279	0.161469	0.0126014	0.0076226	0
ZNF19	0.0189169	0.0461232	0.00930507	0	0	0
GRAPL	0.00928045	0.018102	0.00912993	0	0	0
ROS1	0.0045412	0.00885786	0.00446755	0	0	0
GABRD	0.0118429	0.0115502	0.0233017	0	0	0
STMN2	0.0301131	0.0293686	0.0592494	0	0	0
TCN1	0.0408127	0.0199019	0.100377	0	0	0
MORN4	0.0235342	0	0.0694576	0	0	0
UNC80	0.00181363	0.0106127	0.00178421	0	0	0
STEAP4	0.00300534	0.00293104	0.0177396	0	0	0
COLEC12	0.0267831	0.0313452	0.0948555	0.0050174	0	0.00546092
VWA5A	2.82706	2.30556	2.89509	0.159795	0.253158	0.13044
C1QL4	0	0.114131	0	0	0	0
MIXL1	0	0.118951	0	0	0	0
STPG2	0	0.0310124	0	0	0	0
DIO2	0	0.0309076	0.00445388	0	0	0
SPATS1	0	0.0501257	0.00722326	0	0	0
POTEE	0	0	0.0534625	0	0	0
LGALS3BP	10.2319	9.14624	11.3801	0.73524	0.676226	0.68792
HSD17B3	0.354974	0.213612	0.386368	0.0353717	0.0213965	0.00769969
GPRC5C	1.6308	1.61781	1.44998	0.0839874	0.190516	0.0457058
GALM	10.1311	9.20461	10.1486	0.616761	0.796342	0.60062
C14orf132	3.8429	3.22389	3.62587	0.27311	0.250592	0.207075
RAB44	2.06666	1.82259	2.15751	0.0875221	0.160903	0.168104
TBC1D3I	0.118176	0	0	0	0	0.00803177
NFE2	0.712255	0.679866	0.715612	0.0425839	0.0715532	0.0308988
MAP4K1	1.05818	1.13627	1.56679	0.0200236	0.0807489	0.163452
LIN7A	3.14512	2.53522	2.74976	0.279647	0.170132	0.131193
CAT	32.5872	29.2644	32.0587	2.47957	1.97487	2.05106
FFAR1	0.262829	0.22429	0.42017	0.030773	0.0310245	0
LRRC43	0.131795	0	0.0324144	0	0	0.0111968
LRRC20	0.332316	0.306095	0.254276	0.0259393	0.0261512	0.00941074
TMCC2	1.19995	0.842164	1.05913	0.0787819	0.0847207	0.0514476
KIF11	1.95267	2.06948	1.83179	0.147227	0.142721	0.1171
ABCG4	0.0614535	0	0.0403045	0	0	0.00696111
ALS2CL	1.24195	1.23507	1.4221	0.0648394	0.0845955	0.124537
OR52K1	0.0889263	0.0325229	0.0328065	0	0.00524846	0.00566611
GCNT1	2.58403	2.18855	2.5778	0.110404	0.17124	0.235705
TMSB4Y	0.884541	0.353917	0.357003	0	0	0.115611
SCIN	3.3337	2.87614	3.76617	0.197306	0.25081	0.252095
BMPR1B	0.0138108	0.0224489	0.0317025	0.00431205	0	0
LOC441239	0.049468	0.0804083	0.113553	0.0154451	0	0
EPSTI1	6.48238	6.16547	6.83913	0.408905	0.517253	0.44925
MBNL2	0.158495	0.112799	0.257064	0.0120371	0.00809029	0.0174682
ZNF185	0.0820673	0.0400192	0.0403681	0	0	0.0119522
SAMD9L	18.2325	21.0494	20.5987	1.42613	1.27759	1.54788
PECR	0.459731	0.663581	0.5367	0.0229662	0.0752502	0.0187473
FLRT1	1.07105	1.08475	1.07037	0.0703618	0.0709368	0.0889335
TMEM220	0.125366	0.0359608	0.0362744	0.0138149	0	0
SERINC2	1.23868	1.19644	1.10142	0.0223122	0.134967	0.0971383
CMTM8	0.329919	0.111917	0.141117	0.0134359	0	0.0292472
PIMREG	0.997058	0.661238	0.483905	0.0871655	0	0.0677647
SMC1B	0.0560645	0.0615132	0.068944	0.00656424	0.00661788	0
ZNF280A	2.32935	2.87756	2.611	0.0661161	0.146644	0.359803
OASL	5.41595	3.85232	5.59518	0.419568	0.346088	0.304438
LCNL1	0.594586	0.62821	0.324968	0.0154703	0.0311934	0.0673514
SULT1A1	5.52363	5.41441	5.95814	0.420209	0.556031	0.242969
COL4A5	0.234549	0.200157	0.18542	0.00392313	0.00395519	0.0384293
CD86	6.59966	5.65301	6.48262	0.400049	0.499346	0.466513
IRAG2	31.1347	30.6496	32.6717	2.40999	2.13363	2.35852
PLB1	0.729394	0.864172	1.02319	0.0708506	0.0765316	0.0440649
DIAPH3	0.490087	0.471302	0.322921	0.0192161	0.0452039	0.0302101
RGS18	0.592901	0.578243	0.617098	0.0885345	0.00811436	0.0350403
KIF2C	4.58739	4.56754	3.92098	0.310421	0.378843	0.284514
ALOX5AP	74.8049	62.5616	82.0326	4.25101	5.22392	6.92866
FCER2	12.9518	11.9042	14.8176	0.851934	1.03067	1.09415
FXYD2	0.265999	0.259423	0.0872282	0.0415256	0	0
METTL27	0.156848	0.15297	0.0514346	0	0	0.0266502
USH1C	0.0167554	0.0261458	0.0428574	0	0.00632901	0
MYLK2	0.0216676	0.0845278	0.17053	0.0101477	0.0102306	0
ZNF488	0.0299126	0.029173	0.0441411	0	0.0070618	0
CD5L	0.0439317	0.0214228	0.0864384	0	0.0103715	0
PRC1	6.64444	7.41277	6.75004	0.526332	0.614418	0.422106
PRR11	3.18984	2.98707	3.14703	0.174255	0.244236	0.2868
MARCO	0.133259	0.129965	0.116531	0.0138689	0	0.0150949
RNF17	0	0.00698823	0.042295	0.0033558	0	0
APOBEC3B	1.86902	2.10181	1.83871	0.0357277	0.288157	0.116658
ACER1	0.121573	0	0	0	0	0
GDF5	0.0805874	0	0	0	0	0
THSD7A	4.07641	4.22953	4.68233	0.331388	0.344602	0.313044
CEP55	1.78376	1.86809	1.31906	0.201841	0.11305	0.061023
FAM9C	0.0511795	0.00831904	0	0	0	0
FPR2	0.0663058	0.0107778	0	0	0	0
PTN	0.0903392	0	0.0148123	0	0	0
SCGB1A1	0.410707	0	0.067341	0	0	0
DNMT3B	0.897272	0.689851	0.657207	0.0490773	0.0371087	0.0868003
DYSF	4.7779	3.79869	5.44218	0.395204	0.328339	0.346501
PNCK	0.194758	0.13296	0.16286	0.0273637	0	0.00992751
MPP2	0.0756458	0.078694	0.0347288	0.00944736	0.00476228	0
FCER1A	0.103636	0.0404295	0	0	0	0
IFI35	58.9595	51.6968	61.4741	4.90624	4.57842	3.66293
SPATA12	0.126666	0.0247069	0.0249224	0	0	0
KRT81	0.06288	0.0306627	0.015465	0	0	0
PAK3	0.00735124	0.00955933	0	0	0	0
OPN1SW	0.0822528	0.0802193	0.0269729	0	0	0
ACSL6	0.0133468	0.00867787	0.00875354	0	0	0
FPR1	0.0466521	0	0.061194	0	0	0
DGAT2L6	0.0354251	0.0690985	0.0174253	0	0	0
LIPC	0.0122744	0.0179564	0.0120753	0	0	0
ZNF880	0.0110792	0.0108053	0.0163493	0	0	0
OVCH2	0.00688709	0.0335841	0.00677539	0	0	0
ATP1A2	0.00557937	0.0217657	0.0109778	0	0	0
ZNF662	0.00563536	0.0219841	0.0110879	0	0	0
WSCD2	0.00550143	0.0107308	0.0216488	0	0	0
NPNT	0.00642047	0.00626174	0.0315817	0	0	0
CHRNA7	0	0.0259082	0.00435568	0	0	0
FXYD3	0	0.0930981	0.0156517	0	0	0
H4C14	0	0.224047	0.301334	0	0	0
ELAVL3	0	0.00601958	0.0364324	0	0	0
SIM2	0	0.00509724	0.0308501	0	0	0
SPRR2A	0	0.0436842	0.26439	0	0	0
AVPR1B	0	0	0.0415488	0	0	0
EDNRA	0.37422	0.388514	0.421592	0.0339214	0.0512978	0.00615332
IFITM3	189.09	189.159	190.954	13.6207	16.3096	14.6729
KIF18B	1.07373	1.1119	1.16314	0.062152	0.0740526	0.129143
CDK1	4.3447	3.83787	3.6874	0.45032	0.235407	0.245063
APOL6	17.1704	16.2641	18.0259	1.48463	1.25239	1.34006
PRKCH	3.02049	2.67274	3.19875	0.288493	0.204918	0.21052
ACE	0.516246	0.508956	0.60172	0.021024	0.0794844	0.0286031
C17orf113	0.58487	0.340662	0.343632	0.0684788	0.0153419	0.0165627
NOXA1	4.08428	3.595	4.76353	0.288727	0.545786	0.157125
GNG2	0.0683612	0.0222237	0.117692	0.00533599	0	0.0116154
CDC25C	0.629827	0.434474	0.770737	0.0143888	0.130557	0
SCN11A	0.0360617	0	0.0157675	0	0	0.00408487
CADM1	9.81828	8.12974	10.5911	0.727803	0.801333	0.764345
OLFML3	0.665289	0.674795	0.575959	0.0498525	0.0502599	0.0542594
LIPH	0.0588385	0.0143459	0.0217066	0.00688903	0	0
GREB1	0.137809	0.0857053	0.0864527	0.0149659	0.00188603	0.00814444
MYOM2	0.0363305	0.07677	0.0297844	0.00567162	0.00571797	0
ASAP3	0.0283401	0	0.062731	0	0.00669056	0
RAD51AP1	0.729007	1.03913	1.04819	0.118184	0.0661941	0.0428769
PITX2	0.00622539	0.0425004	0.0306221	0	0	0.0063466
CNTN4	0.503347	0.504539	0.588718	0.0419085	0.0264068	0.062718
BATF3	4.32169	3.76995	5.73966	0.359822	0.566817	0.195815
GRB10	5.96145	6.01361	6.15159	0.505451	0.533732	0.445841
SIGLEC5	0.87578	1.02884	1.37069	0.111861	0.0751837	0.0811665
AFF3	0.123668	0.158392	0.13632	0.0111649	0.0126631	0.0106329
CXCL13	0.0251233	0.147013	0.42017	0.0235323	0	0.0256125
PEAK3	1.52565	2.07619	2.88547	0.188323	0.223366	0.12057
TMIE	0.237731	0.128807	0.246868	0.0247417	0.0124719	0.0134644
CEACAM21	0.158841	0.194543	0.163533	0.0103801	0.00697663	0.0263613
SHROOM2	0.648403	0.635965	0.50741	0.0345079	0.0626219	0.0525817
CENPA	2.33596	2.64017	2.85649	0.143142	0	0.511899
CNTN5	0.00843501	0.0246794	0.0663857	0	0	0.00859924
IL10RA	24.6231	23.4956	24.2237	2.11722	2.00112	1.94856
PPP2R2C	0.0636645	0.128957	0.0867211	0	0.023123	0
SLC27A2	1.41189	1.45142	1.38899	0.0833995	0.108104	0.168576
MLNR	1.93348	2.19598	1.75766	0.183396	0.161783	0.149706
SMIM10	0.715668	0.737859	0.422436	0.0574582	0.0386185	0.0625373
ZNF257	0.059678	0.0800285	0.029355	0.00698733	0.00704442	0
SLC25A48	0.0565141	0.00787385	0.119138	0.00756216	0.00762396	0
DSG2	0.27978	0.447776	0.162323	0.0335977	0.0406467	0
RNASE6	2.36404	2.27713	2.69895	0.109349	0.248046	0.267785
MYO1G	4.95277	5.13569	4.90045	0.38215	0.456951	0.435276
C3AR1	11.1358	10.6318	10.4254	0.829893	0.935106	0.974096
CEACAM4	0.333008	0.167308	0.178695	0	0.0571759	0
GBP4	1.02215	1.02096	1.28733	0.0462522	0.0652822	0.176193
GBP3	3.48126	3.55311	4.18587	0.219072	0.212367	0.531898
HGF	0.0771703	0.0316894	0.0279701	0.00760876	0	0.00414067
PSRC1	4.91185	4.84032	4.42951	0.399374	0.418743	0.399903
SNCG	1.4668	1.0802	1.7375	0.252351	0.113072	0
CFH	0.0572014	0.0069734	0.0211026	0	0	0.00728938
APOL3	0.484936	0.556761	0.670315	0	0.0927468	0.0563215
DSC3	0.0238583	0.0116342	0.0117357	0.00372456	0	0
CYSLTR1	42.3766	44.897	46.0755	3.7465	3.70661	4.24079
SGPP2	0.0286561	0.00558952	0.0338296	0.00536826	0	0
MYBPC1	0	0.124232	0.410756	0.0198858	0.026731	0
CLEC19A	0.0357312	0.0348478	0.0703034	0	0.0112473	0
IFIT5	5.02011	4.08122	4.52405	0.444135	0.362476	0.39132
EXOC3L1	0.124841	0.0852282	0.0614081	0.0116935	0.011789	0
HRH4	0.0412345	0.0563011	0.0811315	0.0154493	0	0
CHRFAM7A	0.00806057	0.0628903	0.0237895	0.0075501	0	0
FOXM1	2.27163	1.90467	2.05794	0.176039	0.270074	0.0999653
ZNF572	0.610548	0.649585	0.455034	0.00866488	0.113564	0.0282925
TMEM144	1.3636	1.21906	1.31753	0.121642	0.114972	0.107571
OR2T8	0	0.0122106	0.135488	0	0.0118231	0
UBA7	23.8839	21.0211	23.8828	2.0189	1.70577	2.37528
PCDHGB7	1.65224	1.64135	1.31123	0.109311	0.179806	0.118973
SLAMF1	0.613811	0.497568	0.619541	0.0448005	0.0677498	0.0406339
STON2	0.462318	0.497002	0.635714	0.0442882	0.0595334	0.0374913
ONECUT2	1.17177	1.1338	1.19815	0.10025	0.0993263	0.112874
SORL1	22.9292	21.2026	24.1337	2.10745	2.12467	1.8441
FBLL1	2.41679	1.75666	2.51217	0.128136	0.236836	0.232438
TMC8	4.72644	4.47063	4.64495	0.524627	0.34797	0.360633
GPR18	4.60538	3.55227	4.06911	0.393208	0.41974	0.276919
USP18	17.3319	14.93	19.2886	1.59467	1.58135	1.43688
ADCY7	14.5539	14.0463	15.225	1.54389	1.41769	0.967348
FCAMR	0.710091	0.448685	0.669057	0.0374716	0.0661112	0.061176
SLC12A7	2.24775	2.15617	2.7698	0.203191	0.217927	0.225858
SLC7A8	9.83055	9.53678	8.96113	0.736883	0.976213	0.855047
GSTM2	1.10102	0.730779	0.737151	0.100264	0.129965	0
CDCA2	1.47112	1.51915	1.69557	0.108075	0.0476692	0.272016
TMEM156	0.523398	0.619842	0.649767	0.0661451	0.0470722	0.050818
CCL28	1.79603	1.99148	2.14081	0.279218	0.133712	0.129158
PTPRO	0.821512	0.829314	0.828443	0.0848556	0.0894376	0.0524753
CLEC2B	0.178027	0.0964585	0.350279	0.018528	0.0186794	0.0201659
MB	3.09011	3.89134	4.37626	0.493006	0.336701	0.207711
KCNMB4	0.0227096	0.00632806	0.0382994	0.00607756	0	0
RAP2A	3.73301	3.3738	3.78555	0.353762	0.346315	0.30133
GBP5	0.204771	0.178001	0.179553	0.0125089	0.0126111	0.0272292
FSD2	0.128658	0.125477	0.119539	0.0167375	0.0067497	0.0109302
GBP1	1.18145	1.48442	1.3403	0.149545	0.0603066	0.162764
SASH3	19.8285	18.4936	20.2804	1.99604	1.54961	1.88204
TCN2	0.373482	0.224153	0.438083	0.02691	0.0678247	0
GJA1	0.127866	0.153483	0.125792	0.0184259	0.00928822	0.0100273
C2orf72	0.0835598	0.0733446	0.0164409	0.00782681	0	0.00851867
MGP	0.263686	0.120011	0.155646	0.0329316	0.0166003	0
CSF3R	7.98094	6.43193	7.61358	0.67088	0.597307	0.796564
ZNF705A	0.0601153	0.108883	0.00844861	0.00804403	0	0.0087551
KIAA1549L	0.0185789	0.042279	0.00304626	0.00290039	0	0.00315677
COL14A1	0.0881508	0.0661319	0.0600377	0	0	0.0207386
WNT8B	0.141436	0	0.0139142	0	0.0133561	0
NR3C2	0.0334004	0	0.00730194	0	0.00350454	0
ACSF2	4.47908	4.09218	5.0522	0.446065	0.461864	0.380524
C2CD6	0.0310179	0.00756276	0.00381435	0	0	0.00395273
NXPE2	0.0215139	0	0.00793687	0.00251893	0	0
CAMP	0.410475	0.0500409	0.100955	0	0	0.0523084
HOXC6	0.0974596	0.0407358	0.013697	0	0	0.0141939
ACRBP	0.493459	0.341539	0.767334	0.0298199	0.105223	0.016228
PTGFR	0.0149649	0	0.0392592	0.00467239	0	0
CLEC4M	0.0338247	0.0494827	0.0998284	0	0	0.0172416
ABI3	0.845686	0.723785	0.543327	0.0161659	0.032596	0.158354
RND2	0.00798417	0.0155736	0.0628374	0	0.00753965	0
KLF15	0.11439	0.304261	0.306914	0.0194811	0.0392806	0.0106016
PAX5	0.749039	0.703338	0.57923	0.0554756	0.0460591	0.0958968
HSPB8	0	0.0158916	0.160301	0	0.0153872	0
CDHR3	0.10315	0.142152	0.132361	0.027305	0.00423509	0.0045721
SHISAL2A	0.246992	0.0875947	0.110448	0.0105159	0.0318055	0
GTSE1	1.77728	1.40099	1.53183	0.14241	0.173279	0.138965
ATP10A	21.572	21.0012	24.1085	2.2583	1.96811	2.22272
CTSG	38.7722	35.8712	36.5	4.06194	3.2761	3.40581
ITGAD	0.29256	0.320993	0.316597	0	0.0897884	0
HLA-DRB1	50.8291	56.0773	50.7121	4.36619	6.18135	4.77743
DDIT4L	26.807	23.8615	25.536	2.15971	2.78218	2.48121
GALNT14	0.197152	0.173966	0.0923593	0.00879365	0.0265965	0.00957098
KCP	5.42491	5.06157	6.26653	0.525658	0.64772	0.464545
CORO6	1.58366	1.5168	2.12387	0.152993	0.241424	0.115838
PDE9A	1.47537	1.42184	1.30228	0.120169	0.110137	0.184297
ZNF471	0.026452	0.0322475	0.0390344	0	0.00624481	0.00337087
ASGR2	0.926999	0.904081	0.494625	0.0441505	0.0741855	0.112124
SYN2	0.140365	0.234677	0.118362	0.00469557	0.0189357	0.0255532
SOX30	0	0	0.179557	0	0	0.017721
LY6E	269.322	241.719	277.747	25.2643	28.0026	24.6002
KCNK10	0.0555721	0.0511872	0.0425218	0	0.0145773	0
SKA3	1.37169	1.19481	1.48336	0.166733	0.19776	0.0320245
PRTN3	25.1943	24.1016	26.2355	2.91998	2.51565	2.02243
ERBB2	0.28274	0.418549	0.471869	0.0331043	0.0619818	0.0205889
ESCO2	1.38459	1.61761	1.56077	0.087811	0.204297	0.161739
CTPS2	1.99656	1.86582	2.1049	0.156308	0.242007	0.194429
KIF4A	1.61709	1.67821	1.54327	0.12946	0.130518	0.225446
BIK	8.8325	9.04951	11.8889	1.19468	1.05389	0.715157
CIB2	0.169137	0.212086	0.083197	0.0113161	0.0228172	0.0123164
KATNAL2	0.390935	0.340052	0.353411	0.0461845	0.0299327	0.0323146
CASD1	1.12152	1.31626	1.44929	0.169148	0.130141	0.09205
MSRB2	2.50925	2.818	3.20164	0.327623	0.3303	0.201547
LAIR1	46.7138	46.263	49.3957	5.02146	4.86923	4.52644
GOLGA8J	0.226636	0.216121	0.366645	0.0566088	0.0095119	0.0154032
PARP9	11.8815	10.8346	12.4376	0.959883	1.35341	1.25671
TESPA1	0.044948	0.0657552	0.0410605	0.00300725	0.00909547	0.00327308
AKR1C2	0.0382298	0.0820262	0.0225659	0.0143235	0	0
LRRC2	0.0740858	0.0444641	0.0448518	0.005338	0	0.0116197
ACSS1	1.99871	1.74841	2.02633	0.185784	0.208914	0.194429
SHCBP1	1.68876	1.51736	1.44341	0.166021	0.167378	0.140542
P2RY8-2	0.182374	0.220984	0.217474	0.041412	0.0156564	0.00563409
TRAF3IP3	15.2276	15.8859	15.6168	1.66578	1.45993	1.66881
CCNA2	4.06084	4.92903	4.85259	0.496131	0.323036	0.607486
PTGER1	0.751122	0.732552	0.717827	0.140711	0.0607974	0.0218785
SPC24	0.895742	1.07161	0.599226	0.0783082	0.124061	0.0608788
GABBR2	0.325745	0.27437	0.228207	0.0416067	0.0233037	0.0201265
CD300A	19.9301	17.6622	18.2963	2.12501	1.75625	1.88256
IFTAP	2.02006	1.25371	2.10021	0.129009	0.238449	0.187217
PARP15	0.879317	0.913583	1.08397	0.104214	0.125401	0.0658607
ADAMTS10	0.478948	0.271898	0.225041	0.00669578	0	0.0947396
RNF125	1.80421	1.46634	1.19717	0.167235	0.155291	0.138908
LRG1	4.90071	4.71143	5.21059	0.59969	0.615583	0.308549
CDKL5	0.224302	0.218756	0.118819	0.0161613	0.02444	0.0175899
CDHR5	0.0262924	0.0683796	0.0689759	0.0082091	0	0.00893476
GSG1	0.227682	0.296071	0.340132	0.0236959	0.0238895	0.0429843
HS3ST1	0.447336	0.226669	0.250772	0.0187265	0.0519188	0.0254774
NRXN3	0.014788	0.00206034	0.00415662	0	0	0.0021537
TREML2	0.849229	0.68759	0.835455	0.105059	0.0453933	0.0980109
TRAF5	0.116919	0.0733042	0.115023	0.015645	0.0157728	0
OAS3	63.0195	60.6069	65.0619	6.03735	7.49031	6.21092
ZNF618	3.18228	3.12981	3.37463	0.271185	0.369149	0.376107
KLHL1	0.0290737	0	0.0286022	0.0054465	0	0
ACSS3	0.412086	0.38804	0.492774	0.0632224	0.063739	0.00724327
C2	4.75928	4.2387	5.72255	0.526277	0.53838	0.48014
CTAGE8	0.0389892	0.0190126	0.0383569	0	0.00920462	0
SIGLEC12	0.0402886	0.0654875	0.0264234	0	0	0.013691
PNMA5	0.0236413	0.038428	0.0155052	0	0.00744168	0
PCDHB16	0.126349	0.223347	0.233063	0.00739674	0.0223716	0.0322024
SYCE2	0.0327649	0.287593	0.290101	0	0.0154703	0.0501042
KLRG2	0.0195575	0.0572219	0.0192403	0	0.00923431	0
LOC100505502	0.0220377	0.0644786	0.0216803	0	0.0104054	0
SARDH	0.304693	0.249885	0.388314	0.0389178	0.0523144	0.00705966
COLGALT2	0.255876	0.203714	0.154118	0.0489125	0.00986244	0.00532362
TBX4	0.290501	0.210673	0.190527	0.0139541	0	0.0607502
SLC29A4	2.82756	2.31916	2.60478	0.262042	0.292489	0.264834
RORA	0	0.0045648	0.0069069	0	0	0.00119291
FGF9	0.322983	0.291225	0.32374	0.0171243	0.0690569	0.0124254
SYNE2	0.0254769	0.0173929	0.00250637	0.00477269	0	0
VWDE	0.0223243	0.0399161	0.139094	0.0139404	0.00351357	0.00379316
MMRN2	1.61718	1.45803	1.53438	0.228897	0.122171	0.13922
IGFBP2	2.12829	1.5443	2.49578	0.223273	0.144705	0.295083
NUSAP1	5.23845	5.76036	5.2943	0.58094	0.711835	0.447469
ERBB4	0.191488	0.20112	0.161816	0.0114975	0.023183	0.0250277
CD209	28.349	25.9568	30.3404	3.18246	3.14831	2.76381
TMPRSS9	2.42224	2.52076	3.48064	0.277817	0.340106	0.287976
SCG2	1.58222	0.899133	0.759896	0.105025	0.117648	0.12701
SPEF2	0.333339	0.260079	0.24595	0.0124892	0.0409215	0.0373812
KLHL33	0.0108203	0.0580403	0.026612	0.0101351	0	0
HERC6	7.29253	6.63101	7.28134	0.713655	0.781157	0.791536
BSPRY	0.807594	0.368407	0.83294	0	0.0738031	0.146073
CD180	16.5945	15.1357	18.1196	1.77687	1.89238	1.7216
ANLN	2.93962	3.1298	2.91044	0.346384	0.307782	0.319494
GIMAP1	0.416918	0.352396	0.396485	0.0715945	0.0393706	0.0141679
BUB1	2.90181	3.08949	2.83888	0.203853	0.418649	0.336918
S1PR1	0.242929	0.298729	0.197426	0.0791459	0	0
F2RL3	3.1288	2.50148	2.79172	0.289658	0.266258	0.361625
CBY3	0.314418	0.442931	0.171844	0.0327229	0.0329903	0.0356155
PDZD7	2.70825	2.16317	2.72988	0.28087	0.27867	0.266879
F11	0.0337082	0.0525997	0.0928521	0.00631469	0.00636629	0.00687289
MEGF10	0.1991	0.299494	0.21247	0.0189652	0.0446136	0.0137611
GAS1	0.462813	0.347931	0.284567	0.0722505	0.0364205	0.00982966
LY75	1.59668	1.50601	1.56648	0.1598	0.169368	0.182846
ZKSCAN7	0.336337	0.156556	0.240642	0.00715994	0.0721845	0
HSD11B1	0.996559	1.1306	0.740299	0.1524	0.0384112	0.124404
KIAA1671	0.117607	0.128464	0.16198	0.0374542	0.00444238	0.00239794
POLQ	0.605993	0.634914	0.800563	0.0454092	0.0850206	0.0953164
EGF	0.079918	0.0584566	0.0835357	0.00467855	0	0.0203685
TMPRSS13	0.0721684	0.172761	0.0968154	0.00614528	0.024782	0.00668851
NCAM2	0.375347	0.520662	0.441346	0.0574289	0.0536617	0.0365885
OPRL1	0.644862	0.396818	0.49846	0.057526	0.0507466	0.0626112
APBB2	0.896884	0.866807	1.15342	0.0733809	0.132655	0.118424
JADE2	2.21546	2.30334	2.78895	0.318325	0.255929	0.236824
PCDH18	0.0711589	0.039657	0.0650045	0.00952178	0.0047998	0.00518174
LAMA3	4.18547	3.95663	4.61022	0.506668	0.422302	0.494126
CPXM1	0.727467	0.423199	0.65289	0.0239087	0.012052	0.169144
OLFML2A	0.241946	0.235964	0.123419	0.062951	0.00423103	0
SLC2A5	4.30845	4.52323	4.96273	0.631617	0.481229	0.425065
SMYD3	4.88205	4.47022	4.78428	0.534446	0.520971	0.527758
BST1	1.94252	1.77713	2.40145	0.193221	0.275967	0.216143
PYROXD2	0.801395	0.752515	0.967579	0.139582	0.0906882	0.0506404
CD101	4.32421	3.92778	4.27841	0.588553	0.345739	0.47413
TSEN15	10.2456	9.95941	10.6265	1.04175	1.32079	1.11666
P2RY4	0.104104	0.116034	0.160938	0.0278602	0	0.0151615
TMEM131L	3.37475	3.20069	3.53173	0.426052	0.44339	0.269253
KCNQ1	6.01264	5.59282	6.53057	0.675498	0.738453	0.637773
MELK	2.69892	2.71921	2.92944	0.417852	0.231697	0.295613
AMPH	0.049459	0.0107192	0.0324379	0.00514742	0.00518949	0
CYP21A2	0.134906	0	0.117972	0	0.02831	0
GDPD1	1.50513	1.70537	1.32829	0.103662	0.156764	0.259499
NPM2	1.0407	1.11997	0.894373	0.0896362	0.112961	0.14634
CCNI2	0.0624977	0.048762	0.0983745	0.0234159	0	0
C4orf36	0.167612	0.177091	0.12367	0.0392494	0.01319	0
GRIN3B	1.25305	1.39011	1.47928	0.161383	0.140516	0.167665
UBASH3B	2.62454	2.72539	3.00612	0.244654	0.347692	0.362527
RIN2	13.3631	12.9578	12.6144	1.42861	1.54114	1.47324
MYH1	0	0.137486	0.237745	0.0188633	0.0237719	0
TEPP	0.061281	0.0498049	0.0602871	0	0.0192897	0
RAET1G	0.187764	0.0915609	0.171524	0.0376871	0	0.0136728
MACROD2	0.200555	0.234716	0.293134	0.0268362	0.0162333	0.0408919
FBXO15	0.0310642	0.0555431	0.0662142	0.00242475	0.00977824	0.00527818
RDH12	0.0322938	0.0157477	0.22239	0	0.0304958	0
REPS2	0.254953	0.285038	0.455755	0.020386	0.0528494	0.0412064
TLDC2	3.02778	3.2224	4.11125	0.463686	0.293531	0.434255
DPP4	1.01843	0.984978	1.2524	0.119242	0.208375	0.0432609
IL16	1.83239	1.64412	2.02476	0.2142	0.163347	0.257046
RCSD1	9.07543	9.94862	10.1285	1.1376	1.12059	1.09617
ABCC11	0.0295811	0.00320552	0.0226343	0.00307864	0	0.00335078
STING1	37.1978	31.9607	39.389	4.89517	3.76234	3.86115
FUT6	0.0412663	0.00670768	0.0135323	0	0	0.00701163
ADAMTS12	0.0164786	0.0128569	0	0	0.00311223	0
MAGEA4	35.5263	37.0938	38.8022	4.4506	4.50774	4.0479
ADGRA2	9.79778	8.70143	9.76616	0.792352	1.30632	1.20735
PIF1	0.406962	0.274777	0.52355	0.0586445	0.0295619	0.0531904
SYNE4	0.0440434	0.0644318	0.0866581	0.0206271	0	0
APOA2	0.127949	0.124786	0.314684	0.059923	0	0
PLA1A	0.0311653	0.0151974	0.0919796	0	0	0.0158861
CENPF	3.18781	3.48422	3.18717	0.35751	0.374849	0.426468
TRIM17	0.00828974	0.040424	0.0244659	0	0.00782821	0
SYTL1	4.56337	3.50275	4.61406	0.554086	0.598514	0.33025
TICRR	0.419924	0.413899	0.479036	0.079503	0.0464042	0.0273255
B3GALT4	1.83403	1.04196	1.50649	0.200142	0.134518	0.181528
FSIP2	0	0.0129996	0	0.00138723	0	0
HBB	0	0.423834	0	0.0452285	0	0
ATOH8	0	0.0227249	0.0183384	0.00436507	0	0
CTAGE15	0	0.0571592	0.0461261	0.0109793	0	0
FANCD2OS	0	0.0678307	0.0855277	0.0162864	0	0
LGR5	0	0.00645302	0.0520743	0.00619758	0	0
NACAD	0	0.00610911	0.049299	0.00586728	0	0
XIRP2	0	0	0.0206912	0.00218892	0	0
FAM83D	0.816949	0.964489	0.5499	0.21144	0.0406035	0.0219172
TPCN1	43.1473	41.3077	43.4504	4.96925	5.32925	4.84205
NCF4	56.9308	55.3874	58.6738	6.70195	6.84446	6.7102
GIMAP6	10.1523	10.59	11.2953	1.08167	1.27095	1.47372
GPNMB	212.615	198.916	219.68	26.9792	24.2767	24.2929
ADAM28	3.83253	3.5029	3.56204	0.490051	0.411712	0.402144
PLXNA4	0.0344785	0.0336261	0.0395726	0.00717668	0.00180883	0.00390554
SLC22A18	25.3306	21.8509	24.1266	2.63085	2.87338	3.06226
ITGA10	0.308854	0.295742	0.209929	0.0157797	0.0424231	0.0400741
MIOX	0.211562	0.12227	0.42397	0.0073394	0.0517956	0.0319527
CD1D	6.48285	6.72258	7.35389	0.817901	0.924535	0.728347
CAMK2G	5.11773	4.35247	5.76457	0.488592	0.722457	0.626321
TIAM1	0.367853	0.43051	0.36818	0.0359538	0.081557	0.022827
C1GALT1C1L	0.023709	0.0462458	0.303219	0.0444151	0	0
ZNF33B	0.666188	0.789286	0.922391	0.0600887	0.0698997	0.160986
ADA2	5.07651	5.00959	6.40771	0.670579	0.538956	0.796207
DAPP1	5.00335	4.71409	5.24742	0.652761	0.523101	0.646704
RNF144A	0.198047	0.191845	0.196151	0.0225614	0.0139002	0.0354694
ANG	0.253579	0.0824367	0	0	0.0199551	0.021543
NYAP1	0.0930699	0.0495103	0.0582657	0	0.0159797	0.00862563
COL9A2	78.8866	76.1196	84.4322	9.35509	9.95389	10.0176
CCDC9B	1.77972	1.95338	2.16182	0.257288	0.20535	0.262529
DHRS9	12.6485	12.3226	12.3901	1.45562	1.64616	1.48785
MGST3	84.5062	81.5732	84.9273	13.0929	9.37321	8.35521
SRRM3	0.16409	0.112023	0.234072	0.00768493	0.0542341	0
KALRN	1.24057	1.33276	1.27536	0.182217	0.134015	0.157684
COCH	0.75353	0.634687	0.584061	0.0534704	0.0862518	0.104755
CADPS2	0.429034	0.498893	0.30844	0.0669772	0.0675245	0.0168226
WIPF3	7.08162	6.96557	8.67373	0.963791	1.08598	0.747318
MYO5B	0.00632868	0.027775	0.0155651	0.00296394	0	0.00322595
MNDA	5.42507	6.25608	5.73693	0.645534	0.650809	0.864735
EEF1A2	25.4153	26.5384	25.9453	3.82878	3.06868	2.73747
GPR27	0.43615	0.503724	0.38391	0.0752553	0.0867088	0
CSTA	64.9681	59.3869	71.0516	7.10087	8.8524	8.35184
GPX7	6.04503	5.02929	4.39349	0.693332	0.605798	0.62885
JHY	0.630127	0.386938	0.551028	0.0655801	0.0587698	0.0713772
MROH7	0.886745	1.03506	0.947922	0.124261	0.0857155	0.149482
HIGD1C	0.072603	0.118013	0.178564	0.0340026	0.0114268	0
IL15RA	1.53603	0.972247	1.01075	0.219148	0.0960603	0.124445
CRTAC1	0.0410004	0.0399867	0.0484025	0	0	0.0167195
AKR1E2	0.0557527	0.0543743	0.104212	0	0.0210594	0.00568382
ALDH5A1	1.43115	1.52733	2.08882	0.109878	0.199397	0.328875
IRAK1BP1	0.969113	0.584369	0.604842	0.0390426	0.152526	0.079676
PPP1R16B	0.502079	0.443233	0.481162	0.04865	0.0735713	0.0573631
DNER	0.0844938	0.128185	0.0738875	0.0175873	0.00886551	0.00957098
TRIO	8.29155	8.68573	8.20163	0.972751	1.16458	1.0372
GOLGA6L7	0.0282608	0.0137811	0.180716	0	0	0.0288111
BUB1B	2.777	2.85344	3.01654	0.47223	0.234142	0.387587
CTSV	0.338005	0.235463	0.434316	0.0516897	0.00651401	0.0703236
NDUFA4L2	7.58097	7.09482	6.85535	0.932438	1.08468	0.702597
CCDC121	0.344708	0.468623	0.298012	0.0391367	0.0591848	0.0425963
OTX1	5.89475	5.95857	7.44423	0.743776	0.643992	1.07619
PPIC	13.7613	12.5755	12.204	1.37436	1.51156	2.0398
CYBB	38.848	39.4092	38.3575	4.84905	5.39094	4.61256
LRRC26	0.351145	0.244617	0.34545	0	0.118427	0
KIF15	0.70693	0.950777	0.650596	0.0907801	0.150742	0.0523084
TET1	0.0287908	0.028079	0.0513369	0.00842733	0.00169924	0.00366891
SDSL	9.02445	7.88367	8.93419	1.44221	0.807774	1.061
CEMP1	0.595884	0.387435	0.325677	0.103361	0.0625231	0
SLC22A17	0.335551	0.181808	0.317883	0.0116408	0.0821513	0.0126698
INPP4B	3.09389	3.33575	3.24848	0.336765	0.480238	0.429231
ZNF492	0.0214252	0	0.084311	0.0133789	0	0
BRIP1	0.201462	0.248711	0.235827	0.0334412	0.0337144	0.0207984
UROC1	0.0440242	0.0601101	0.0259861	0.00824724	0.00831463	0
PCDHB9	0.754463	0.999082	0.878415	0.110217	0.143799	0.0846773
TMEM71	0.284526	0.384219	0.527525	0.0102503	0	0.145033
FAM189A2	0.296297	0.198152	0.14991	0.015859	0	0.0690436
SELENOP	0.320961	0.285807	0.64524	0.0261422	0.0790674	0.0569062
MME	0.436408	0.587608	0.531857	0.0549095	0.0707355	0.0763643
KCNB1	0.020112	0	0	0.00235479	0	0
IGSF11	0.0567464	0	0	0	0	0.00723141
VENTX	2.04791	2.57481	2.69435	0.43911	0.279599	0.226386
SULT1A2	0.352091	0.51508	0.108244	0	0.103903	0.0224342
ALX1	0.191077	0.130447	0.244371	0.0178976	0.0360877	0.0194797
OVOL3	0.248556	0.0808038	0	0	0.0391196	0
TRPM2	36.4448	33.7647	38.2195	5.05797	4.18545	4.89834
KIF7	0.0384658	0	0.012614	0	0.00605404	0
PFN2	0.133324	0.0144476	0.0728678	0.0138757	0	0.0151022
STAG3	0.500523	0.431092	0.549959	0.0547977	0.110491	0.0265074
EMID1	0.486594	0.552788	0.452399	0.0951624	0.0605937	0.038159
GGTA1	0.0608913	0.0593859	0	0.0142588	0	0
PLIN5	0.0491075	0.0239467	0.0241555	0.0114994	0	0
RASGEF1A	0.0323282	0.0157645	0.015902	0	0	0.00823941
PIPOX	2.31783	1.57363	2.21725	0.335852	0.253947	0.20888
BLNK	0.0488644	0.00680805	0.0480719	0	0.00659198	0.00711655
LDHAL6A	0.0417301	0.0542645	0.0136844	0.0130291	0	0
FAAH2	0.0134833	0.0175332	0.00442153	0	0.0042442	0
SAMHD1	67.0296	62.3496	67.0022	8.96176	8.80947	8.07563
SBK3	0.56454	0.511256	0.575219	0.0377706	0.0190396	0.164438
PFN4	0.0247138	0.0241028	0.048626	0.0115744	0	0
KNL1	1.60466	1.49708	1.41983	0.154157	0.22117	0.222637
HTRA1	0.0145021	0.0848613	0.0142669	0	0	0.0147844
CPLX3	0.0151468	0.0590893	0.0447034	0.0141876	0	0
SLC16A14	0.00583039	0.0113725	0.0286792	0	0.00550578	0
DNAAF1	0.00876919	0.00855239	0.0517618	0	0	0.00893993
GUCY2F	0.130145	0.150727	0.320086	0.0228569	0.00768122	0.0497547
ZNF30	0.038827	0.0227202	0.106952	0.00727362	0.0146661	0
MID1	0	0.0186894	0.0113114	0.00358992	0	0
C1QA	0	0.0206236	0.145624	0	0	0.0215581
GJA3	0.98801	1.11484	1.16977	0.11837	0.130186	0.187395
OR10H1	0	0	0.0545376	0.00649074	0	0
RTN4RL1	0	0	0.0660367	0.00785929	0	0
ZNF280B	0.789076	0.95925	0.814546	0.0832794	0.0892074	0.169952
MKI67	4.84155	5.36127	5.18024	0.68067	0.675408	0.687088
ARHGAP11A	3.07992	3.74171	3.4117	0.495198	0.490084	0.370853
C15orf65	0.52403	0.919934	0.82485	0.0981687	0.164952	0.0356155
HOXB3	0.335855	0.310667	0.408752	0.0421609	0.0490447	0.0494177
DIS3L	1.8268	2.15672	1.97059	0.325212	0.20681	0.261385
GOLGA6L10	0.0613016	0.0465003	0.0402049	0	0.0128641	0.00694391
MEFV	2.68323	2.56001	3.28735	0.374654	0.464276	0.297334
HLA-DRB5	16.4686	14.2817	15.7582	2.11021	2.19128	1.9063
KLF4	23.5664	23.0324	26.3264	3.0853	3.32731	3.33768
ST6GAL1	16.152	16.0188	17.351	1.90823	2.27742	2.45218
AASS	0.104027	0.207983	0.245616	0.00487195	0.0638529	0.00530262
BCL2L11	9.53036	8.51506	9.26731	1.12138	1.24211	1.30081
CLTCL1	1.34641	1.38168	1.26605	0.227917	0.163398	0.143326
KCNN1	0.296479	0.416375	0.466673	0.0999732	0.0447956	0.0120901
CENPM	0.922529	1.19963	1.19328	0.192024	0.0645309	0.191581
SERPINF1	38.6841	36.4801	43.2857	5.31616	5.13841	5.52893
RAG1	0.305519	0.33154	0.224365	0.0443364	0.0203176	0.0526424
MDK	5.57507	5.23518	5.707	0.405764	0.835946	1.01767
LAMB3	4.90315	4.65678	4.81698	0.70218	0.714295	0.537041
SMIM5	0.106659	0.072015	0.113	0.00768493	0.0154954	0.0167285
C1orf115	0.22027	0.214825	0.227017	0.049124	0.0198102	0.0213866
TTC9B	0.268116	0.0522974	0.0527534	0	0.0506376	0
ARHGEF35	0.0571071	0.0779733	0.0224724	0.0213962	0	0
WNT6	4.30426	3.73333	4.66831	0.80964	0.433115	0.503548
HESX1	1.74799	1.26005	1.42057	0.327459	0.186598	0.0929753
ALX4	0.153552	0.0774599	0.171898	0.0396766	0.0100002	0.00539799
TEX15	0.021139	0.0128852	0.0207961	0.00247503	0.00499052	0
HOXA11	3.38573	3.82281	4.19147	0.606594	0.364785	0.613884
NUTM2A	0.0901649	0.15273	0.084034	0.00888998	0.0313692	0.00483791
SCG3	0.307077	0.729995	0.415383	0.0359538	0.126867	0.039132
UBE2L6	49.2473	45.8332	47.6947	5.28488	6.6217	8.09547
XPNPEP2	0.0824267	0.0357284	0.00900998	0	0.00864862	0.00933684
HERC5	1.28797	1.19002	1.30413	0.1411	0.227605	0.161252
AIFM3	3.37778	2.6379	3.23555	0.64229	0.215846	0.440153
MAGED1	2.96518	2.76848	2.76929	0.244411	0.492816	0.459482
KIAA0319	0.0180478	0.0316828	0	0.00338097	0	0.00367983
TMEM255B	1.55054	1.04793	1.49194	0.242057	0.211925	0.117861
PLPP3	0.509567	0.469862	0.683594	0.0867812	0.0349961	0.113343
SIGLEC14	1.8095	1.49947	2.15829	0.177245	0.390891	0.198941
ECT2L	0.0943934	0.0230149	0.0464312	0.00736796	0	0.0160385
NRN1L	0.892973	0.0725747	0.29283	0.0697018	0.105407	0
DGKG	0.564457	0.59128	0.622144	0.0783274	0.113516	0.0586103
PCDHGA2	0	0.0351812	0.026616	0.00422357	0	0.00459692
FGF17	0.361158	0.208728	0.526371	0.0375873	0.0631574	0.0545466
SYNE3	6.15176	6.04783	6.95072	0.839687	0.972096	0.902296
ATP6V0D2	0.857257	0.873499	0.969227	0.0958767	0.157073	0.13044
AKAP7	0.538944	0.922517	0.90892	0.108174	0.166184	0.0616716
GRAMD1B	1.50661	1.42764	1.75804	0.232974	0.243854	0.19058
HTR1B	0.307017	0.357009	0.139402	0.0442422	0.0111509	0.0601913
LRP5	2.69094	2.60919	2.90845	0.390024	0.348975	0.435113
CAVIN1	0.25796	0.244962	0.467482	0.0317926	0.0384628	0.0692059
SP110	9.7359	8.94667	10.0026	1.4702	1.46575	1.16012
TBCEL	2.69979	3.01907	3.08026	0.354144	0.535557	0.367382
TMEM86A	7.91094	8.53527	9.38713	1.42529	1.25434	1.01133
NPY	8.25028	8.95218	11.6641	0.818839	1.54787	1.78244
TMEM38A	0.65696	0.651958	0.544256	0.118753	0.0870713	0.05875
EPB41L1	1.66099	1.3439	1.52437	0.249036	0.194377	0.206931
DLG3	2.05827	2.09683	2.31559	0.340409	0.30791	0.280472
CHAC1	11.6749	10.5043	12.5596	1.71703	1.64643	1.62794
EHHADH	0.835727	0.89732	0.935316	0.157997	0.130326	0.093798
JDP2	4.01773	3.92169	4.19524	0.557055	0.465879	0.726868
SLC38A1	60.7768	59.2474	66.7649	8.87464	8.49086	9.52199
PDE7B	0.444863	0.444848	0.808817	0.0843929	0.0850825	0.0746306
ZNF853	0.0845104	0.00749282	0.120931	0	0	0.0313294
FFAR2	0.944172	0.944747	0.89267	0.172282	0.115793	0.112506
SPRED1	9.73148	10.3129	9.80527	1.58845	1.25021	1.48536
PSPH	18.0419	16.5043	16.7906	2.37675	2.73327	2.34095
TMEM169	0.198403	0.325076	0.577747	0.0520347	0.0824369	0.0242719
CAMSAP3	1.00339	0.838785	1.53003	0.194682	0.155665	0.138826
GRM1	0.160684	0.0562552	0.113492	0.0154367	0.00778141	0.0252019
DSC2	1.44923	1.3562	1.356	0.2106	0.198474	0.196827
PARP14	20.3078	19.7018	21.3954	3.11464	2.95967	2.87679
PLEK2	0.581224	0.390934	0.216889	0.0563189	0.0757054	0.0408649
ARHGAP11B	1.60823	1.49288	1.54402	0.090746	0.237867	0.355564
ZNF391	0.0701499	0.0497568	0.13175	0.0119468	0.0180666	0.00650142
NMNAT3	0.4298	0.455801	0.406409	0.0625369	0.0630479	0.0638109
PLK2	2.32926	1.79398	2.15228	0.346633	0.370022	0.199733
GALNT16	0.66206	0.525563	0.742204	0.0721084	0.0945069	0.117724
PCDHB4	0.119511	0.233112	0.321365	0.0522397	0.037619	0.00812251
AK8	0.162322	0.19294	0.139729	0.0522647	0.00479016	0.015514
ZNF256	0.109919	0.227803	0.283857	0.0643486	0.0259498	0
RIMS4	0.319258	0.0983257	0.165305	0.0262315	0.0476026	0.0114201
PHF11	0.217446	0.231349	0.0583417	0.0740638	0	0
TCF23	0.115369	0.18358	0.173234	0.011375	0.051606	0.00619028
NCAPG	5.01474	4.95199	5.21135	0.808588	0.60028	0.840062
GAS6	10.9664	10.9665	11.7639	1.60817	1.91817	1.4545
COL9A3	0.203213	0.176168	0.277662	0.0528732	0.0319832	0.0115094
TGM5	0.597331	0.354999	0.266276	0.0699378	0.0352546	0.0761201
CEND1	0.0188934	0.0552788	0.297391	0	0.035683	0.0192612
ENO4	0.0258075	0.0314619	0.025389	0.0120866	0	0
HSD11B2	0.0959616	0.0155982	0	0	0.0151032	0
TXNIP	200.541	185.526	203.24	28.9764	28.5544	30.1251
LILRA2	8.53675	7.97831	9.70652	1.34566	1.35666	1.19832
PRAP1	0	0.329977	0.208034	0.0792287	0	0
COL25A1	0.011202	0	0.00440814	0	0.00211567	0
CKAP2L	2.17286	2.4567	2.08717	0.252155	0.393429	0.359392
DUOXA1	0.0568928	0.0277431	0.0139925	0	0	0.0145001
SLC8A2	0.023672	0	0.0174661	0	0	0.00603323
RPGRIP1	0.464896	0.625145	0.783048	0.0659779	0.0798204	0.136439
PDCD1LG2	0.516406	0.386514	0.649807	0.0224978	0.124749	0.0857029
MB21D2	0.306902	0.193106	0.0681764	0.0370924	0.0373955	0.0100928
AOC1	11.6259	10.2128	13.027	1.90667	1.41692	1.92546
CDK15	0.00600473	0.0146407	0	0.00281223	0	0
CA7	0.0344198	0.0671377	0.0169308	0.01612	0	0
PCDHAC2	0.250309	0.284807	0.2719	0.0244226	0.0393955	0.0584793
ZNF541	0.0101046	0.00492739	0.0198814	0.00473234	0	0
IRAK3	6.29927	5.85589	6.72726	1.00613	0.918072	0.920598
TRAIP	0.777152	0.480999	0.940982	0.181984	0.0423395	0.106653
FBXO43	0.191923	0.421151	0.18881	0.0449422	0.0181238	0.058698
SIX2	0.869999	0.799302	0.595401	0.0708611	0.14288	0.128542
LRRC49	0.0663905	0.105217	0.146956	0.031093	0	0.0169208
CCNB1	8.32449	7.68141	8.76289	1.20389	1.27018	1.26461
CTAGE4	0.0115476	0.0563103	0.0113603	0.0108163	0	0
CAPNS2	0.0302031	0.117825	0.0594264	0	0.0285215	0
PLAC8	3.68987	3.81033	3.82576	0.457438	0.666142	0.590073
P3H4	0.866674	0.674299	0.364039	0.109455	0.147132	0.0297825
TMEM25	0	0.0378283	0.0152633	0	0.00732555	0
ATP2C2	0	0.0211018	0.0159644	0	0	0.0055145
DTNB	0.475639	0.537511	0.679605	0.0919321	0.131896	0.0307873
ZNF215	0	0.0227231	0.0573032	0	0.011001	0
FNDC1	0.50478	0.361322	0.551264	0.0607283	0.0830904	0.0708177
COL17A1	0	0.00526981	0.0318946	0	0	0.0055086
FAM47C	0	0.00896459	0.0542565	0	0.00868008	0
DNAJC12	0	0.0180551	0.109275	0.0173403	0	0
AGBL3	0.455269	0.393061	0.396488	0.0594215	0.0317155	0.0989135
SLC35F4	0	0	0.0166966	0	0.00228956	0
ACBD7	0.0269945	0.0877572	0	0.00842833	0	0.00917337
LGALS2	0.203516	0.645074	0.450484	0.0953137	0	0.103739
NRN1	3.46034	3.33347	2.69558	0.582093	0.400125	0.460762
LMO2	71.518	65.7719	70.5918	10.8124	9.60129	11.3039
ATP8B3	0.885739	0.825326	1.07673	0.142678	0.127861	0.15529
PON2	3.14069	3.15106	3.46265	0.338137	0.47726	0.68085
ADIRF	0.822178	1.03769	1.47495	0.226503	0.228354	0.0493051
PSCA	0.524955	0.511977	0.334168	0.0289241	0.0874814	0.0944428
CFP	2.09419	1.74831	2.45579	0.313851	0.308505	0.341594
PKD1L3	0.0237909	0.0371243	0.028086	0.00445685	0.00898653	0
CHI3L2	0.435111	0.228498	0.609154	0.0470256	0.0474099	0.102365
SHROOM3	0.242235	0.086895	0.126001	0.0234718	0.018405	0.0283852
ZNF519	0.0628009	0.0831227	0.0750215	0.0126051	0.0211802	0
IGFBP7	12.4415	11.2619	13.2504	2.19174	1.65274	1.88123
GPR83	0.02127	0.0553176	0.0558	0.00664098	0.00669525	0.00722803
ZNF491	0.0151354	0.0885675	0.0372249	0.00708847	0.00714639	0.00771507
CTSF	2.21142	2.22723	1.86273	0.284306	0.300278	0.397848
HACD4	2.58672	2.47887	2.58565	0.512476	0.346622	0.328312
CDCA5	1.97296	1.60887	1.67183	0.155295	0.367926	0.29579
PTAFR	0.548848	0.619797	0.618097	0.121758	0.0750158	0.0809852
LGALS9B	0.0176507	0.0516429	0.15628	0	0	0.0359887
KASH5	0.0731497	0.045399	0.0457948	0.00622884	0.0125595	0.00677945
TOGARAM2	0.123549	0.21207	0.238229	0.0462899	0.0373345	0.00503818
TNNT3	0	0.186981	0.298635	0.0299299	0.0452617	0
EBF3	0.0807406	0.0674953	0.0283683	0.00540196	0.0163383	0.00587947
NIBAN1	28.1389	25.9364	29.712	4.2272	4.52413	4.41632
NKG7	3.31302	2.96502	3.02922	0.4381	0.66252	0.35762
IPCEF1	14.0123	13.8736	15.0892	2.3042	2.37228	2.08695
TMEM229B	3.25749	2.95145	4.0008	0.687952	0.398162	0.526908
GAPT	2.89867	2.65374	2.37332	0.516746	0.273729	0.467098
LYSMD2	7.44191	6.43486	6.83062	0.736586	1.39465	1.15366
PIGK	4.30374	4.63442	5.02496	0.814879	0.516573	0.886912
KCNQ4	2.2117	2.75393	3.12005	0.416932	0.453178	0.411245
GABRB2	0.223087	0.442913	0.466371	0.0708968	0.075238	0.03249
RSPO1	0.902378	0.686647	1.08285	0.0835943	0.140462	0.202186
PLK4	1.40584	1.36398	1.27555	0.279736	0.247629	0.111389
ASNS	48.5733	43.0364	46.1406	7.11867	6.818	7.99006
HEYL	0.799154	0.629238	0.641937	0.13048	0.15924	0.0373722
DDX58	10.0557	9.74336	11.0882	1.43211	1.64126	1.85179
LMX1B	0.202448	0.126928	0.165971	0.0270896	0.0318628	0.0196562
LTC4S	9.57795	9.74729	9.16191	1.38294	1.39424	1.77535
PTCRA	4.43055	4.46269	4.94819	0.782371	0.668735	0.758973
ANTXR1	0.745648	0.689857	0.954626	0.169823	0.0892224	0.122355
TXK	1.76189	1.80276	1.94873	0.30049	0.259668	0.321861
PHACTR1	0.325275	0.330637	0.310985	0.0472033	0.0519152	0.0560464
RAD51D	0.884685	0.845145	1.05747	0.141409	0.13116	0.175457
OIP5	0.959456	1.15736	0.645823	0.0709496	0.0953725	0.283145
ADAMTS17	0.263568	0.271553	0.307163	0.0595036	0.0357386	0.0399605
NYAP2	0.0778962	0.0759704	0.0164213	0.00260582	0.00262712	0.0226894
RAB27B	0.232801	0.0698603	0.140939	0.0195693	0.0422769	0.00912823
LRP11	2.18299	2.5528	2.30534	0.387629	0.459185	0.284778
KIFC1	5.56866	4.62127	5.09984	1.07165	0.707524	0.681249
LOC112268186	0.107076	0.250629	0.0210678	0	0.0606686	0
STAB1	0.700515	0.615234	0.52318	0.0549656	0.0761953	0.168256
P2RY1	0.43258	0.468762	0.364094	0.0270124	0.0998546	0.0784004
MYBL2	6.66034	6.41808	6.92131	1.04331	0.998167	1.20505
DET1	0.882756	1.38447	1.03274	0.100563	0.13518	0.304035
QPRT	47.0405	43.2623	44.285	6.54643	7.79868	7.50318
LYRM9	0.674445	0.729156	0.941253	0.0783544	0.138241	0.165231
SLC46A2	0.0123018	0.0599882	0.0726135	0	0.0232337	0
RNF175	1.00385	0.757365	0.708069	0.177411	0.107316	0.115856
SLC9A3R2	1.09955	1.0566	1.14004	0.176701	0.157786	0.203311
SSUH2	0.0206548	0.0100721	0	0.00241835	0	0.00263212
DNAH12	0.0462148	0.0473259	0.0454653	0.00649322	0	0.0164901
KCNIP1	0.458064	0.114876	0.418447	0.116458	0.0370767	0.00667118
PTGDS	8.88803	8.30408	12.6015	1.22429	2.36279	1.25637
DPEP2	1.02446	0.685116	0.431931	0.246748	0.0414608	0.0596801
NGFR	0.587258	0.781008	0.472691	0.100012	0.10083	0.099782
ASS1	127.312	108.526	135.894	19.798	19.1081	21.7492
STOX2	0.100833	0.0875839	0.117797	0.0132816	0.0208291	0.0160619
TPX2	7.76429	7.84157	7.37527	1.26866	1.27088	1.24009
HRNR	0.00629845	0.0122855	0.0185889	0.00294979	0	0.00321054
AZU1	271.31	247.941	268.982	42.9654	42.464	44.3434
ANGPTL2	0.00724498	0.00353293	0.0320737	0.00339308	0	0.00369302
PABPN1L	0.0118038	0.0230239	0.104511	0.0110562	0	0.0120336
TMEM150C	0.630781	0.533765	0.328527	0.0173775	0.0525584	0.179679
KIF18A	0.334668	0.468305	0.322083	0.00681466	0.0549627	0.12609
PCDHB5	1.87634	1.42234	1.56596	0.283202	0.327504	0.190381
ARL11	7.85164	8.27819	6.91935	1.25412	1.35022	1.20489
PCLAF	3.58425	4.2447	4.15578	0.825993	0.684998	0.464004
RUNDC3A	0.441878	0.247798	0.412976	0.0724315	0.0208638	0.0900962
CCDC102A	0.0561405	0.0234654	0.1578	0.00751216	0.00757355	0.0245286
PTP4A3	18.6889	17.0623	18.7606	3.08544	2.87875	3.0733
E2F2	0.289524	0.118891	0.224865	0.0190308	0.00959316	0.0776741
AEBP1	0	0.050223	0.0361864	0	0.00694701	0.00749982
CD300E	0	0.00731491	0.0811656	0	0.00708276	0.00764637
PCDHGA12	2.6091	2.50229	2.27414	0.36571	0.280913	0.58758
CFB	0.244942	0.119443	0.542182	0	0.150348	0
PARP12	12.6953	11.2362	12.1624	2.11677	2.05038	1.85215
OSBPL1A	2.98873	3.25955	3.19081	0.535547	0.500656	0.540496
SIX1	0.0528422	0.16197	0.0891174	0.0353541	0	0.0153917
DLL1	1.59431	1.60959	2.2778	0.352699	0.302622	0.261362
CR1	0.039671	0.0327378	0.0720509	0	0.00288171	0.0217772
PARPBP	0.475849	0.651216	0.453031	0.100645	0.108715	0.0547709
NUP210	23.9205	21.9229	24.0036	3.91846	4.03121	3.7971
LILRA1	1.19112	1.04066	1.60309	0.286669	0.171845	0.185519
ASB2	1.74718	1.84839	1.68971	0.29587	0.410145	0.181138
TMC1	0.120231	0.15076	0.168972	0.0402202	0.0162195	0.0175102
ADAMTS3	0.0907124	0.168514	0.140236	0.00809216	0.0203957	0.0396337
LOC107985876	0.148997	0.0813755	0.0820851	0.00558245	0.00562806	0.0425314
WBP2NL	0.188263	0.118034	0.224898	0.0251916	0.0634935	0
ZWINT	5.85545	7.55907	6.88753	1.23205	1.12192	1.08142
DIPK1B	0.430941	0.623425	0.40982	0.0874574	0.101737	0.0585775
ZNF695	0.236332	0.588145	0.320689	0.0305332	0.146218	0.0166161
AGT	57.0533	50.8107	59.1999	10.5034	8.61033	9.28136
GNMT	0.169092	0.164912	0.304975	0.0263973	0.053226	0.0287307
ABCB11	0.0531138	0.0677393	0.0401941	0.00765386	0.0154328	0.00416522
CBS	7.51962	6.18835	6.24232	1.37092	0.902104	1.12578
EMB	30.0796	31.7114	31.0885	4.83088	5.15375	5.87691
GNA14	0.165946	0.0755269	0.380927	0.0103625	0.083577	0.0112785
ANO9	0.068297	0.0423872	0.0671893	0	0.0117263	0.0189891
MORN2	3.4203	5.28837	3.20069	0.976736	0.59083	0.467754
TNFRSF10C	1.34773	1.73841	1.79634	0.44794	0.123164	0.265929
CDCA8	1.41351	1.82075	2.11212	0.312263	0.214074	0.394245
SORT1	11.0358	11.5556	11.9552	2.07379	1.99033	1.86221
GABRE	0.0290146	0.0389087	0.014272	0	0.0068498	0.00739488
SERPINI1	11.3904	12.8463	11.8955	1.65095	2.34454	2.26061
RAVER2	0.100699	0.0327365	0.0528352	0.0188644	0.00633951	0.00684398
CORO2A	1.61334	1.59744	1.73234	0.193503	0.34372	0.320927
MAF	1.89331	1.74336	2.00163	0.323474	0.30579	0.349206
OXCT2	2.42458	3.20684	3.21846	0.528871	0.564557	0.440181
SEMA3G	0.40176	0.233927	0.165177	0.0617833	0.0226503	0.0550185
TREML1	19.7967	19.5425	21.8486	3.88934	3.53064	3.21438
SOWAHD	2.17806	1.81291	1.82871	0.386921	0.336889	0.287129
TLX3	0.0790714	0.192791	0.272261	0.0740638	0	0.0201527
HSFX4	0.217289	0	0.0475033	0	0.0455981	0
BTBD16	0.0163471	0.0956577	0.16082	0	0.0308739	0.0166654
CD68	254.383	266.393	251.797	45.6122	47.3453	41.7207
CBSL	0.124119	1.13485	3.73187	0.00726618	0.813136	0.0474509
PROSER2	0.810544	0.617789	0.562869	0.133979	0.090049	0.12499
LARGE1	0.250458	0.172423	0.289878	0.0241497	0.0556504	0.0450591
CD300LF	4.28209	4.30951	4.7803	0.867608	0.759983	0.712096
GRTP1	0.265953	0.259378	0.307811	0.0634988	0.0295466	0.053163
PCDHGA6	0.0191149	0.00745693	0.0150439	0.00358087	0.00361013	0
STRC	0.0494859	0.101887	0.151459	0.0103004	0.0259615	0.0168165
RHEBL1	0.268785	0.142986	0.528852	0.0457752	0.0692238	0.0498216
KLHL38	0.158131	0.154221	0.210472	0	0.0175678	0.0758632
CCDC112	1.68709	1.39964	1.51962	0.22575	0.424154	0.156358
SLC9A2	0.0324841	0.0528016	0.0319572	0.0101423	0.0102252	0
TGFBR3	0.202866	0.179864	0.322043	0.0690977	0.0217695	0.0329025
ZNF536	0.213226	0.169444	0.214429	0.0295885	0.0417624	0.0338142
DEPTOR	0.708226	0.333846	0.638678	0.0995062	0.0780261	0.120336
FZD2	2.55976	2.52777	2.17879	0.345742	0.34099	0.60536
ALKAL1	0.372398	0.622614	0.444864	0.0249153	0.200951	0.0271178
KRBA2	0.125126	0.150194	0.118362	0.0315544	0.0113615	0.0269844
ZNF608	0.0307817	0.0150104	0.0378531	0.00720809	0.0036335	0.00392263
GRM4	0	0.0106522	0.0286537	0	0.00687612	0
EPDR1	4.48903	4.2887	6.11737	0.890291	0.875937	0.875593
PLVAP	0.516433	0.542408	0.390813	0.0868229	0.0375139	0.134997
FAM167A	0.0509645	0.0938863	0.0389962	0	0.0267372	0.00577297
PTGFRN	7.38731	7.16782	7.60206	1.25205	1.19984	1.48793
C20orf96	4.47181	4.32382	5.6832	0.862891	0.869942	0.841338
CDCA7	1.03699	1.26686	1.17052	0.204489	0.278316	0.133539
ELAVL4	0.0554299	0.129743	0.163593	0.00692261	0.00348959	0.0527419
TTC34	0.0770946	0.0626572	0.139048	0.0280825	0	0.0218321
VWA3A	0.00509303	0.0546382	0.0501042	0.00477049	0.00961894	0.00519219
IL18	5.5351	6.12147	5.88825	1.21552	1.05039	0.86398
VANGL1	5.53171	5.45917	6.03188	1.03238	1.02445	0.985836
FAM181B	0.0386291	0.0452089	0	0	0.00729569	0.00787625
LOC645177	0.413849	0.379156	0.283762	0	0.153955	0.0383552
TNNI1	0.00496299	0.0484029	0.07812	0.0139461	0.00937335	0
RAB36	0.369219	0.177707	0.433989	0.0538966	0.0588651	0.0635493
CENPE	0.706527	0.824102	0.764925	0.152975	0.144167	0.115824
PBXIP1	17.0956	17.715	19.0136	3.37441	3.05375	3.27747
THSD8	0.138782	0	0.61439	0	0.0655277	0.070742
TBX15	0.958016	0.824028	1.11919	0.137094	0.138215	0.25095
SORCS1	0.756452	0.717703	0.816984	0.0808668	0.182466	0.150883
SGO1	0.469976	0.427799	0.472628	0.0733687	0.0788995	0.0958252
GAMT	5.33514	5.76502	5.74783	1.18187	0.841842	1.02069
LDB3	0.055768	0.0135973	0.0777234	0.0130591	0.0131658	0
HRC	0.687758	0.609777	0.565886	0.0819894	0.165319	0.0892371
GP9	0.0478294	0.0699704	0.258795	0.0672007	0	0
ZNF792	0.320533	0.298068	0.572001	0.0768039	0.0774315	0.060795
KIAA1328	0.236334	0.353968	0.36259	0.0553417	0.0823625	0.0344193
PSMB9	35.4226	32.9474	36.6667	6.59117	6.81397	5.68434
ELANE	19.4759	19.8746	20.1366	4.2098	2.96583	3.66187
TOM1L1	0.76405	0.870967	0.907847	0.204475	0.224887	0.0303478
RANBP17	0.183529	0.14522	0.0919796	0.0356787	0.0163501	0.0247116
GAL3ST1	0.0791953	0.0386187	0.00779108	0.00741799	0.00747861	0.00807372
TCEAL9	7.0795	7.36478	5.86194	1.43675	1.47635	0.781878
HAAO	1.284	1.16877	1.70529	0.481075	0.101043	0.174534
HHIPL2	0.189299	0.167036	0.266041	0.0506602	0.00851236	0.0551384
DEPDC4	0.0717055	0.044168	0.063117	0.00353497	0.0213831	0.0076949
RBM43	1.64835	2.30871	2.10025	0.272064	0.466288	0.370142
AIG1	1.6296	1.67745	1.7306	0.296252	0.307206	0.319369
NOD2	0.359383	0.375534	0.389631	0.0652638	0.0554081	0.0859872
MYH2	0	0.0386527	0.370403	0.0324823	0.0421043	0
TMEM106C	3.5927	4.7384	3.42455	0.99386	0.333994	0.835008
RET	17.8771	17	19.7151	3.2671	3.37039	3.3951
MARVELD2	0.0328465	0	0.0710903	0.00615327	0.00620355	0.0066972
PTPRR	0.0746158	0.0582169	0.0220217	0	0.0281846	0
DENND2D	13.9817	13.3387	14.1696	2.92782	2.38834	2.30733
IFI27L1	1.31283	0.989733	1.1806	0.196146	0.15972	0.287384
IL1RAPL1	0.0206425	0.0134215	0.0372308	0	0.0129955	0
EPHX2	0.412219	0.301521	0.135178	0.0643523	0.0486586	0.0437755
SLC22A31	1.76878	1.77733	1.81919	0.40164	0.354307	0.232233
NTRK1	0.168994	0.195719	0.135081	0.0197865	0.0199482	0.0538389
APOBEC3C	4.49453	4.47219	3.79477	1.08711	0.569488	0.707606
RNF141	7.86369	7.3552	7.58879	1.66254	1.27301	1.29032
SYCP2L	0.938174	0.731984	0.779387	0.14646	0.108282	0.201915
SCN8A	0.0650671	0.0431517	0.0793746	0.0121893	0.0196622	0.00265336
SLC25A4	0.54947	0.549283	0.445961	0.0707675	0.0713457	0.147044
MYLK3	0.0187323	0.021923	0.0184285	0.0035092	0	0.00763881
NUAK2	3.07132	2.79288	2.78319	0.486222	0.678104	0.441002
GIMAP2	11.2427	10.8418	11.5772	2.12583	2.54009	1.60677
CIP2A	0.716572	0.594924	0.878477	0.12047	0.128395	0.16109
TRANK1	4.6099	4.62027	5.01173	0.759464	1.09553	0.805804
RASAL3	17.1283	15.6192	17.3541	3.34114	3.33775	2.68388
POLB	10.3889	11.3035	9.84727	2.19096	1.93027	1.7831
TICAM2	0.217749	0.0646329	0.298041	0.0354711	0.0625817	0.00965166
CBFA2T3	3.70974	3.49087	3.66706	0.632792	0.654751	0.755185
C10orf95	0.949556	0.362379	0.487386	0.116012	0.136453	0.0841777
EIF2AK2	16.354	16.7118	18.3743	3.15309	3.13004	3.37912
TRIB3	45.2501	39.6302	46.2551	8.02987	8.5406	8.05893
HORMAD1	0.636462	0.441406	0.500911	0.119231	0.160274	0.014419
NXF3	11.1467	11.1432	10.0355	2.00393	2.21062	1.86497
LANCL1	1.69421	1.27962	1.3973	0.298293	0.276672	0.246743
GLI3	0.0322229	0.025141	0.0634005	0.0120729	0.00405718	0.00657005
MS4A7	31.2102	32.8794	31.535	5.92879	6.53852	5.55989
FN3K	1.57197	1.12098	1.19727	0.25332	0.191542	0.292945
PDZK1	0.0646718	0.0981134	0.0918997	0.0134614	0.0271427	0.00732566
PRF1	0.54583	0.390379	0.84723	0.113614	0.160359	0.0618285
LOC102723996	2.47903	2.06156	2.29184	0.409466	0.397136	0.490792
CENPV	7.55418	7.52417	8.51215	1.93204	1.26482	1.28354
PPM1K	1.22586	1.11607	1.15253	0.273539	0.205227	0.18694
KLHL3	0.361594	0.341399	0.325454	0.0792689	0.0581212	0.0588246
METTL7A	45.8506	44.2711	45.509	8.52925	8.2774	9.12452
BACE2	0.237003	0.158151	0.110444	0	0.0588967	0.0381501
TPSB2	22.8015	33.4328	24.557	4.90052	4.67018	5.9175
PLBD1	0.68074	0.920421	1.03499	0.231865	0.1461	0.126181
PRSS12	2.86533	2.95432	3.35455	0.519938	0.673955	0.565899
NTRK2	0.0114246	0.00417832	0.0126443	0.00535057	0	0
CD74	49.1017	45.6843	50.8256	9.53171	8.96279	9.49464
UNC45B	0.0265859	0.0103714	0.0156928	0.00498045	0.00502114	0
LOC390877	0.0974417	0	0.0958614	0	0.0368067	0
MEIG1	0.199762	0.233788	0.157218	0.0748445	0.037728	0
ZNF138	1.00082	1.13115	1.20543	0.254072	0.300311	0.08582
NEGR1	0.0130827	0.0109365	0.0036773	0	0.00529472	0
TNFSF11	0.555752	0.315353	0.129229	0.0851821	0.0763361	0.030904
HACD1	0.665414	1.0198	1.08213	0.114479	0.320595	0.0969099
NEURL1B	0.122673	0.0506171	0.0881919	0.022097	0	0.0288604
BATF2	1.76333	1.53734	2.14213	0.487989	0.302755	0.258754
CABLES1	0.0879271	0.198305	0.124345	0.0102948	0.0467054	0.0224098
TRIM45	0.240839	0.158014	0.176623	0.0205079	0.0206755	0.0714265
FBXL2	0.176589	0.179112	0.104235	0.0264649	0.0133406	0.0504076
GGH	4.16805	3.11307	2.94558	0.63009	0.672606	0.685789
FCGR3A	0.119021	0	0.0780603	0.0247741	0	0.013482
APLN	0.103462	0.0642119	0.0185062	0.00881001	0.017764	0.00958879
PARP10	41.9876	39.1968	42.0275	8.52268	7.48842	7.9598
DEF6	34.7483	30.0894	37.3031	7.22458	6.19856	6.44945
VEGFD	0.0586252	0.257291	0.187442	0.0686406	0.0138403	0.0149417
RASD2	0.892543	1.11289	1.04479	0.123463	0.2525	0.218842
ARMH1	20.9916	18.9806	20.0253	3.59003	4.05278	4.06335
LARP6	0.965432	0.998284	0.932609	0.207007	0.21419	0.142298
CALHM6	0.421897	0.3086	0.596641	0.0493974	0.0249005	0.188174
P2RX7	7.05259	6.31153	6.5459	1.38202	1.20503	1.30092
MOB3B	0.0607693	0.145888	0.114969	0.0306497	0.0176572	0.0142967
B3GALNT1	0.670938	0.617658	0.5922	0.1762	0.100663	0.0894954
TK1	5.64394	5.5044	6.42299	1.56569	0.947091	0.922216
ME3	3.47772	4.75739	3.46648	0.763303	0.737025	0.795674
TENT5C	3.47539	2.86117	3.35571	0.587762	0.572307	0.743605
PGF	0.173875	0.050873	0.205266	0.0162864	0.032839	0.0354521
TNNC1	0	0.559628	1.12902	0.28941	0.0416821	0
TMEM140	5.1628	4.65012	5.51228	0.952946	0.774322	1.30035
MCOLN3	1.08268	1.01334	1.14243	0.245351	0.239111	0.151322
FGD3	15.7573	14.3094	16.6582	3.09869	2.81801	3.30346
KCNK5	1.00907	0.942067	0.882404	0.201959	0.138454	0.219811
HOXA9	16.161	17.094	19.0353	3.66053	3.14936	3.50482
HMCN1	0.155126	0.148072	0.163975	0.0247323	0.0405184	0.0269186
ACCS	4.00828	3.81233	4.53831	0.76949	0.954804	0.717866
TSPAN32	4.32869	3.41183	3.97105	0.734573	0.740575	0.846537
BARHL2	0	0.130219	0.0145949	0.013896	0	0.0151244
SLC39A5	0.0280517	0	0.110387	0	0.013245	0.0142989
SLC10A6	0.0186838	0.0728877	0.0919041	0	0.0176436	0.0190476
PROK1	0.0217687	0.169845	0.0214157	0	0.0205568	0.0221926
LOC105377805	0.173705	0.140368	0.361305	0.0232434	0.0656134	0.0455366
ANKRD18A	0.112364	0.144937	0.106976	0.0373462	0.0273828	0.00739045
CDC42EP1	1.58113	1.7348	1.87492	0.330581	0.306619	0.402979
CLIP3	0.0254822	0.157398	0.392747	0.0159123	0.0641694	0.0346378
ANKRD35	0.352078	0.466636	0.301962	0.118383	0.0767253	0.0276102
SNX20	5.53999	5.74492	5.82114	1.20898	1.17371	1.0451
EFHB	0.103377	0.100821	0.127125	0.00806917	0.0406755	0.0175649
GLT8D2	0.161096	0.0646935	0.0932252	0.00887609	0.0357945	0.0193214
FRAS1	0.0216702	0.00704483	0.0142125	0	0.00852655	0
MAD2L1	2.45979	1.88976	1.93477	0.347776	0.54784	0.366689
LOC101929805	0.0619438	0.116178	0.0703144	0.031242	0.0134989	0.00485768
MMP17	11.6412	12.3631	13.8063	2.86322	2.37938	2.35964
DNASE2	36.9269	33.084	40.4996	6.1409	7.84597	8.26295
KCNN2	3.63863	3.38605	3.71436	0.708414	0.612977	0.843889
ADAMTS13	0.731063	0.658524	0.754167	0.166436	0.110266	0.15527
COL27A1	2.44253	2.37555	2.08053	0.468328	0.357307	0.568277
GSDMA	0.0448799	0.0291802	0.0735867	0	0	0.0305025
TYMS	12.4293	11.0043	11.135	1.91558	2.43069	2.64209
WDR31	0.295722	0.318454	0.357597	0.0346243	0.104722	0.0565275
WDR49	0.0889263	0.228646	0.373795	0.0378612	0.0763412	0.0247248
BFSP1	0.104854	0.102262	0.0928384	0.0196428	0.0198033	0.0213792
ACVRL1	4.84383	5.28182	5.93116	1.03262	1.1777	1.04663
BAIAP2L2	0.180338	0.0967339	0.150801	0.00844588	0.0596042	0.0183849
PLSCR1	31.8766	31.0755	32.3126	6.26493	6.90512	6.19638
PCDHB3	0.469997	0.678752	0.569077	0.101592	0.119493	0.129001
SPATA6L	0.068067	0.0497882	0.0725434	0.0106261	0.00535645	0.0231308
ZNF232	0.145749	0.221115	0.358463	0.0910125	0.0229391	0.0330192
TREM2	262.519	252.689	262.51	52.6172	54.5037	51.2617
CBX2	0.368495	0.568647	0.486417	0.0699055	0.0836911	0.137904
MDGA2	0.0459871	0.0179401	0.0339309	0.0129224	0	0.00703236
GPRC5A	0.0414638	0.0584115	0.00906474	0.012946	0	0.00939358
ZNF726	0.0163493	0.0518216	0.00804207	0	0.0154391	0
ADGRG6	0.0445557	0.039833	0.0913189	0.00695567	0.0175313	0.0113558
NIPAL3	2.46151	1.96666	2.40976	0.506937	0.49215	0.396442
MACROH2A2	0.423781	0.903145	0.972785	0.205822	0.0889304	0.176013
TBX2	2.68525	2.30873	2.69384	0.388862	0.59223	0.594332
SCARF2	0.487852	0.292152	0.42942	0.0721511	0.0969876	0.0785291
KBTBD7	1.00525	0.705634	0.743282	0.149934	0.120927	0.23499
EDARADD	0.0365899	0.0356853	0.143986	0.0171363	0.00863818	0.0186511
IGFBP4	14.825	13.1575	16.0322	3.07865	3.32458	2.62175
CAPS2	0.227699	0.0832763	0.224006	0.0479879	0.0268778	0.0348199
GALNT12	2.63686	2.86557	2.9795	0.508087	0.640299	0.599084
ADM2	5.2831	4.62601	5.92676	1.21354	0.84962	1.2034
PLK1	4.21165	4.92903	4.41956	1.26238	0.583317	0.958915
ST8SIA5	4.14484	4.24766	4.79137	0.901898	0.869091	0.956512
FLACC1	0.524332	0.511369	0.72598	0.145519	0.1192	0.098989
MVB12B	1.37078	1.16332	1.47149	0.344048	0.343284	0.138975
GGT1	17.0926	16.453	17.7131	3.29376	3.50983	3.8345
DENND1C	9.49882	9.69823	10.0383	1.70299	1.71691	2.66682
FAM124B	0.156828	0.174801	0.0991831	0	0	0.091361
PRSS57	0.319504	0.396589	0.628645	0.0816192	0.137144	0.0592227
DAB2IP	0.139356	0.180391	0.127125	0.0237329	0.0382829	0.0309969
DMTN	0.0737987	0.0215922	0.00726017	0.00691251	0.00696899	0.00752355
PHKA1	0.292984	0.389199	0.342897	0.0993625	0.0620128	0.051498
ASIC1	2.483	2.37076	2.51325	0.543286	0.480029	0.511584
HOXA10	7.99567	7.7398	8.1008	1.59846	1.57772	1.8006
PLD1	3.23776	3.2291	3.38856	0.612996	0.69119	0.75497
RASGRP1	0.331112	0.275955	0.278361	0.112779	0.0227402	0.0490995
TRIM25	31.0839	29.0645	32.4751	6.37781	6.35017	6.65101
PCDHB10	0.230075	0.448774	0.244451	0.120682	0.0434531	0.0281465
ACOX2	0.129479	0.290438	0.0636893	0.0121279	0.024454	0.0659997
DHX58	6.1278	5.87385	6.48773	1.4322	1.37777	1.05903
CEL	0.343866	0.27326	0.31323	0.0238585	0.14432	0.0259675
CCNB2	5.90989	5.74391	6.11477	1.52707	1.01995	1.18422
KDM4D	0.0719306	0.150326	0.1112	0.00962504	0.0194074	0.0419035
ZMAT1	1.54189	1.73351	1.87504	0.307571	0.364012	0.41481
PMFBP1	0.345782	0.53596	0.619603	0.121457	0.0816327	0.113308
NCAPH	2.4246	2.93727	3.40143	0.69252	0.77005	0.376868
ISG20	2.00021	1.99847	1.73249	0.336015	0.446549	0.426671
EPHB3	0.229184	0.279397	0.25365	0.0402506	0.027053	0.0949186
ZNF544	0.371976	0.344488	0.381319	0.0878368	0.0826509	0.0605475
ASPDH	0.23709	0.0231229	0.0699736	0.0222076	0	0.0483413
MGAT3	1.73138	1.61889	2.13048	0.288308	0.4879	0.381035
TMEM121B	14.3715	14.1447	15.6995	2.86054	3.43808	3.04015
EFCAB9	0.0861474	0.588123	0.127125	0	0.0406755	0.131737
LARGE2	0.0812428	0.00990428	0	0.00951222	0.00958995	0
NHLRC1	0.189694	0.330364	0.213277	0.0634573	0.076771	0.0138133
KIF3C	3.29805	2.6186	3.33949	0.755016	0.519965	0.688656
GOT1	6.42351	7.13189	8.23473	1.76624	1.79515	1.04715
NID1	20.5021	18.8055	19.9378	3.95256	4.49409	4.13115
PDE3A	0.0225492	0.0314168	0.0190144	0.00905194	0.00152099	0.00492605
SLC13A3	0.674183	0.65052	0.557411	0.214974	0.0745013	0.109677
AMDHD2	8.28445	6.89703	8.29579	1.72536	1.83561	1.42493
GALR2	0.127367	0.186327	0.114859	0.0497086	0.0300689	0.0108205
SLC7A7	41.1529	40.0218	41.1609	8.54167	8.53808	9.00621
ALDOC	1.1103	1.49113	1.55786	0.392125	0.378141	0.111336
ACP6	0.201291	0.182457	0.193367	0.0510176	0.0357805	0.0362135
WHRN	10.4368	10.0789	10.7344	2.13124	2.1882	2.35759
NKPD1	0.109457	0.115291	0.228285	0.032808	0.0454796	0.017854
CDKN1C	0.500188	0.685999	0.722735	0.131769	0.132845	0.143417
RENBP	32.9989	29.8038	33.2426	5.83304	7.47718	7.22133
HRH2	2.38066	2.27004	2.28983	0.470459	0.509008	0.507883
ADCY4	1.65106	1.47472	1.84943	0.436388	0.416798	0.208317
ANKS6	2.41384	2.38948	2.98024	0.457847	0.62115	0.590601
PTPRM	0.00426496	0.0291166	0.0251747	0	0.00402751	0.008696
SCNN1A	0.12537	0.0382095	0.0462513	0.0293576	0.00739938	0.00798818
FMN1	0.0736766	0.0649014	0.0853413	0.0300531	0.00224434	0.0157491
OR2A7	0.132354	0.129082	0.130208	0.0275495	0.0555491	0
PRRT4	0	0.0250522	0.0315884	0.0120303	0	0
PTPRN2	0.982254	0.825306	1.20297	0.23873	0.221751	0.185386
ELOVL6	0.00907357	0.0265477	0.0044632	0.00424947	0.0042842	0
HYKK	0.0141999	0.0415465	0.0069848	0.00665031	0.00670466	0
ARPP21	0	0.0136566	0	0.00145734	0.00146925	0
ITGA2B	0.0545557	0.124149	0.143122	0	0.0686911	0
C1QC	0.104746	0.153234	0.206094	0	0.0989139	0
MXI1	9.23209	8.9038	8.63989	1.59645	2.11619	2.06739
NET1	0.93199	0.89227	0.87061	0.128142	0.185709	0.270222
DZIP3	0.486739	0.427235	0.500127	0.111446	0.153213	0.0385946
TRHDE	0.703516	0.725816	0.692106	0.125257	0.170205	0.163003
SCARB1	27.0518	25.4506	28.2226	6.3252	5.62031	5.47726
RAX	0.00931609	0.0363431	0.03666	0	0.0175948	0
NUAK1	3.25728	3.54746	2.98632	0.791183	0.643104	0.683515
DISC1	3.39616	3.48618	3.92089	0.846034	0.791109	0.699824
ETV7	0.31693	0.333822	0.31179	0.106869	0.0119714	0.0904682
TESC	5.70595	5.36408	5.98956	1.04688	1.3054	1.34931
FUT7	12.7718	11.8154	13.9109	2.95656	2.6189	2.7715
RAD51	0.881951	1.12562	1.13544	0.275366	0.205642	0.199805
PKIB	16.2752	14.603	11.464	2.92694	3.0861	3.18567
SAMSN1	0.271852	0.554365	0.502469	0.0540137	0.0933515	0.142772
SYNJ2BP	2.29459	2.36778	2.4307	0.551407	0.588375	0.40302
MSX1	0.984744	1.05187	0.845754	0.131769	0.0885637	0.414315
PKDCC	25.0141	23.1961	26.8249	5.37271	5.42811	5.56209
HLA-F	1.80137	1.70561	1.49315	0.304991	0.401712	0.385491
TMSB4X	3865.22	3878.69	3657.4	815.207	814.641	861.375
TNFRSF13C	0.0772977	0	0.0608352	0	0.0145988	0.0157605
IFITM2	30.565	29.9857	34.725	6.49384	6.94541	7.43663
ADAMTSL4	1.33322	1.22954	1.21282	0.256028	0.215978	0.358278
ACKR2	0.0507088	0.0890193	0.0399091	0.00949949	0.00957712	0.0206784
TF	0.118581	0.146303	0.136335	0.0294406	0.0337286	0.0247605
MSX2	0.455894	0.336836	0.176682	0.103521	0.0391375	0.0704198
TNXB	0.139631	0.148945	0.178147	0.0388277	0.0453258	0.0177937
ODF3B	8.24088	7.09529	8.20223	1.86944	1.94552	1.34553
GAL3ST2	0.0208842	0	0.164364	0.0195616	0	0.0212908
CCDC69	6.31822	5.90091	7.2078	1.3625	1.40734	1.51933
CCDC169	0.129906	0.208141	0.24647	0.0521484	0.0525745	0.0236492
ADAP2	7.06647	6.18518	5.58835	1.40641	1.60629	1.14537
TIFAB	0.423821	0.347813	0.335592	0.0774597	0.0732118	0.0948452
CDH17	0	0.0630748	0.0079531	0	0.00763412	0.00824161
LY96	10.1	11.2741	11.9611	2.04003	2.23751	3.12315
SIX4	0.0630434	0.070944	0.0333959	0.0136271	0.018318	0.00494391
DHTKD1	7.50916	8.14676	9.06553	1.57584	2.09799	1.81075
MYO5A	9.2595	10.1836	10.1748	2.13345	2.25387	2.19066
RAD54L	0.743374	1.12045	0.959261	0.207985	0.145867	0.275581
ETV5	19.478	19.3297	18.2705	4.59939	4.01964	4.06687
TPTE2	0.305807	0.226668	0.228644	0.0114576	0.0231025	0.137175
AGA	12.1772	10.9324	11.1742	2.28678	2.50227	2.85316
NTM	0.0193608	0.0708081	0.0999957	0.00906735	0.0137122	0.0197378
IL2RG	16.0839	16.3257	15.5207	3.49286	4.14055	3.02876
ALKBH3	4.37968	4.71195	5.19742	1.06697	1.09424	1.02113
CDH26	0.0928489	0.110362	0.0371081	0.0108711	0.0164399	0.0266222
TLE2	0.0997168	0.0972515	0.0588597	0	0.056499	0
ARL10	0.0077232	0.0150645	0.0101306	0.00482273	0.00243107	0
KIF14	0.930461	1.11945	0.720291	0.207168	0.187255	0.225481
DIO1	0.0726755	0.0354394	0.0536226	0	0	0.0370453
PEX11G	0.860478	0.808123	0.862198	0.283587	0.150476	0.12996
MAP10	3.13047	3.44617	3.62161	0.84317	0.837372	0.595822
ASF1B	4.5423	6.00589	5.75799	1.10991	1.50892	1.02498
PTPRB	0.114837	0.0895984	0.110715	0.0322694	0.0238576	0.0140487
CRYZL2P-SEC16B	0.379696	0.437637	0.362218	0.107773	0.119519	0.0351898
GCA	1.33418	1.69567	1.4135	0.350591	0.336353	0.307727
PLXDC1	0.0486739	0.00474706	0.0335192	0	0	0.0198486
FBLN1	0.176155	0.208615	0.154731	0.035357	0.0534689	0.0320687
FIBCD1	0.282469	0.324101	0.31058	0.0155636	0.0235361	0.169393
RITA1	11.1142	13.7837	14.7757	2.6448	3.2621	3.00109
STXBP5L	0.256306	0.274041	0.302579	0.0657982	0.0537858	0.0677435
PCED1B	1.09453	0.921641	1.08855	0.224091	0.265458	0.207315
SNX24	1.33354	1.24491	1.32723	0.354801	0.2842	0.238046
CDK18	4.62644	4.01169	4.92331	1.30678	0.807474	0.935962
AOAH	0.419819	0.397327	0.452112	0.0884191	0.143096	0.0531826
TRAM1L1	0.0899373	0.102333	0	0.0140403	0.014155	0.0152814
NUTM2D	0.235176	0.134919	0.10434	0.0302349	0.039191	0.0376086
LMO1	0.22934	0.215386	0.284115	0.0716054	0.0240635	0.0692757
ASIP	0.496209	0.107542	0	0.0258214	0	0.112416
GNG10	0.176742	0.393994	0.298072	0.0945995	0	0.102962
ERP29	47.0739	48.2462	48.9637	10.67	10.9918	10.962
ISG15	73.7389	72.1944	84.4383	19.0397	17.5769	15.4329
APBB1IP	127.183	131.128	127.055	29.1071	27.9784	30.1372
SAPCD1	1.59076	1.6484	2.08661	0.713967	0.281661	0.202717
PARD3	0.233605	0.397489	0.31783	0.0977665	0.0657102	0.0506708
TPSAB1	0.416108	0.989188	5.29609	0.0730793	0.933235	0.503749
KCNMB3	1.41196	1.58037	1.84586	0.248531	0.527969	0.318803
SPRY1	0.0203107	0.06933	0.0399626	0.00951222	0.00958995	0.0103531
RGS8	0.0476859	0.0761022	0.0597068	0.0162422	0.0163749	0.00883896
MADCAM1	0.0393561	0.115149	0.0967945	0.0184319	0.0185825	0.0200612
ANOS1	5.94015	6.66716	6.09886	1.5891	1.31431	1.34007
CDNF	0.214	0.271323	0.442112	0	0.0606258	0.152717
DOK4	0.490677	0.459405	0.463411	0.128689	0.0926718	0.100046
TACC3	9.938	10.28	9.80418	2.23164	2.19735	2.42891
CP	0	0.0163484	0.0549697	0	0.010553	0.00569638
GSPT2	3.29206	2.89278	3.33486	0.692023	0.625858	0.86396
OR2W3	1.1552	0.312954	1.07332	0	0.0606044	0.523416
DZANK1	0.726625	0.392697	0.414334	0.130053	0.113633	0.108521
ETFBKMT	0.276685	0.229569	0.308762	0.038681	0.0935931	0.0547304
CHST13	8.11484	7.004	8.71463	1.98543	1.67302	1.82228
PCDHB8	0.441074	0.225839	0.260353	0.0619712	0.0728906	0.0786909
DDIT4	54.7708	51.7039	54.1048	11.9216	12.1668	12.9223
DZIP1	0.35811	0.522008	0.447007	0.0360679	0.159996	0.109917
CLGN	0.647715	0.12634	0.350466	0.141562	0.0509711	0.0660326
CCDC150	0.142072	0.260492	0.145359	0.0585529	0.0160995	0.0521418
FBXO16	0.241817	0.283006	0.832633	0.0226503	0.0228354	0.271178
ZNF66	0.260549	0.430028	0.341764	0.0876071	0.0757054	0.0749189
SPATA6	0.0615526	0.132068	0.0242217	0.0172963	0.0174377	0.0156877
STAT1	60.7155	58.0971	60.6312	13.6715	13.8345	13.9885
TPSD1	2.69888	3.00818	2.73097	0.487536	0.873813	0.589592
LYZ	13.6559	16.8116	15.5567	3.83161	3.51699	3.29891
ANGPTL6	2.61413	2.78405	2.76718	0.528892	0.671455	0.692906
PLCB4	0.0183837	0.0507993	0.0723421	0.00860973	0.00868008	0.015618
CHODL	6.14054	6.20353	4.1862	1.18829	0.93178	1.71546
BEST1	1.55522	1.75744	1.76711	0.397778	0.455221	0.32178
SGCE	0.148812	0.112148	0.13309	0.0253433	0.0383256	0.0275836
SOX6	0	0.0468827	0.0147786	0.0112567	0	0.00306294
EPHB2	0.483736	0.422525	0.60663	0.092114	0.145575	0.113805
NKAIN1	0.10712	0.104472	0.0439094	0.00836134	0.050578	0
MYL2	0	0.868718	3.04798	0.652954	0.256001	0
RBKS	1.84558	1.71245	1.37434	0.276112	0.544633	0.326651
METTL21C	0.0452643	0.0126129	0.0222651	0.0121137	0	0.00659223
COL24A1	0.0953374	0.028856	0.054981	0.0123172	0.00310446	0.026812
ZNF521	6.20393	5.71599	6.74962	1.42169	1.49137	1.44838
FRAT1	6.638	6.98823	7.2409	1.7826	1.52651	1.56617
ECM1	112.57	111.776	114.91	26.7076	26.1988	26.4813
FBXL22	0.386538	0.442953	0.171121	0.0724117	0.0547525	0.108367
JUP	10.0518	10.1071	11.8434	2.4445	2.33727	2.72066
MMS22L	0.567799	0.541929	0.54188	0.122733	0.119153	0.14595
MLLT10	3.94318	3.8425	3.84379	0.94484	0.862872	0.921518
NKX3-2	1.02019	1.16516	1.10929	0.364631	0.228172	0.177904
DYRK4	0.667399	0.509036	0.420881	0.0320581	0.15352	0.191906
HEMK1	0.629105	0.710862	0.587291	0.136228	0.18046	0.136201
PEX11B	16.1316	16.8504	16.7025	4.44217	3.51285	3.73847
SLC2A9	0.650388	0.679348	0.844286	0.191051	0.203515	0.11574
ABCA7	4.17455	3.28029	4.3974	0.966189	0.911643	0.912283
SP100	20.9579	21.3734	22.8705	5.58953	4.67089	5.10358
SERPINF2	0.614673	0.188071	0.509848	0.214494	0.0682884	0.0245741
NCOA7	19.1315	19.1815	19.6755	4.52402	4.2738	4.88721
BATF	8.93441	11.6936	12.057	2.42658	2.88551	2.43793
GPT2	13.5101	12.6129	14.196	3.03155	3.10705	3.43644
SIAE	7.22849	6.74964	7.09013	1.55861	1.79437	1.64896
LMF1	2.577	2.07432	1.97086	0.537319	0.500039	0.53983
PLCD1	0.47381	0.317691	0.602079	0.101705	0.167787	0.0603794
ZBTB10	1.03041	1.0661	1.16061	0.265767	0.253837	0.255767
NPPA	0.177333	0.242128	0.174456	0	0	0.144628
SLC48A1	2.02896	1.62833	1.69692	0.398736	0.464643	0.411439
MYO7A	0.0717361	0.0699626	0.0772938	0.019198	0.0290324	0.00348251
CENPU	1.31793	2.15715	1.96175	0.343504	0.281378	0.677637
ADD2	0.448467	0.350951	0.306458	0.0930685	0.0862212	0.0848692
MGST2	9.64698	9.245	9.16895	2.23742	2.10532	2.36685
NEB	0.24218	0.2732	0.234959	0.0627216	0.0695576	0.0466485
C19orf38	1.15465	0.830735	1.00558	0.14184	0.303873	0.270162
DMRT2	0.542215	0.359068	0.605861	0.0877812	0.18964	0.0818921
PCSK1	0.122133	0.0623928	0.114431	0.059923	0.0109841	0
ZNF107	1.14087	1.12629	0.984934	0.274788	0.197881	0.308573
ODF3L2	0.0852821	0.225757	0.0359567	0.0114116	0.0230097	0.0496814
HAUS5	1.13031	1.69918	1.33862	0.377634	0.305936	0.315602
DDX60	5.12347	5.60531	6.37425	1.60716	1.28037	1.21101
KCNIP2	4.85441	4.68179	5.53978	1.32368	1.37524	0.912801
GLMP	30.2133	28.0955	28.962	7.66302	6.71146	6.60149
CAPG	451.141	429.433	461.514	109.583	106.242	107.192
ARHGEF33	0.0920125	0.0336516	0.011315	0.0215464	0.00543061	0.00586275
RBP1	0.0668479	0	0.0657637	0	0.0315631	0
APOL2	12.5745	12.4506	11.9935	3.30164	2.95091	2.65052
ROBO4	0.288455	0.337589	0.30506	0.0675469	0.0476692	0.110277
GLDN	1.22419	1.24869	1.13067	0.305074	0.339385	0.221361
HBA1	0	0.410041	0	0.0984523	0	0
INSC	0.0168841	0.0494001	0.0664411	0.0316297	0	0
TMEM268	7.33344	6.92929	7.07535	1.85484	1.67478	1.60839
STAT4	0.146531	0.0476363	0.0320344	0.0228753	0.0230622	0.00829913
APBB1	2.04136	1.47871	2.2999	0.539508	0.45593	0.405858
KLK1	0.359249	0.30259	0.112453	0.0764768	0.0925221	0.0166474
ZAR1L	0.229726	0	0	0.0179315	0.018078	0.0195166
ADCY9	16.7673	15.4313	17.0469	4.10171	3.95382	3.82881
PTPN4	0.41562	0.506681	0.556829	0.153671	0.116195	0.086415
KRBOX4	3.18253	3.82975	2.6638	1.05777	0.727099	0.549471
MELTF	16.7976	15.4234	17.5393	4.18043	3.78132	4.07007
C1orf189	0.314936	0.175514	0.575396	0	0.254916	0
ADPRH	7.54603	7.45567	8.55579	1.6092	2.29768	1.80173
NANOGP8	0	0.0940854	0.0316353	0.0150602	0.0151832	0
PIK3CD	22.0016	21.2167	23.3561	5.83253	5.46484	4.84169
BMP8B	32.934	30.9239	38.8968	8.45909	8.38888	8.07609
ECHDC2	8.02029	7.67881	8.22424	2.14455	1.69846	1.96459
SMIM38	0.11574	0.0125421	0.0253028	0.0120456	0.012144	0.0131104
PRSS23	1.39847	1.42554	0.909419	0.384831	0.201449	0.322191
PARP8	7.60869	7.25838	7.44097	1.68759	1.86171	1.87563
C12orf75	0.555128	1.37607	0.705411	0.259986	0.283953	0.0943227
KCNQ3	0.416718	0.404032	0.419577	0.0972957	0.109631	0.0946838
NOD1	0.745493	0.679986	0.675363	0.175826	0.187392	0.147627
DDX60L	29.6557	30.2328	31.4474	7.25068	7.23273	7.77205
CAPN3	3.18897	2.78232	3.67759	0.767869	0.820593	0.76053
KRTAP5-10	0.0517031	0.277337	0.178026	0.0968576	0	0.0263549
PCK2	46.4988	45.233	46.0004	11.0509	11.4174	11.1
TBC1D14	34.1371	32.6026	33.9914	8.66884	8.22867	7.66154
FANCD2	2.78834	2.83417	3.06021	0.666119	0.879311	0.568526
PALM	0.83158	1.36509	1.33649	0.447299	0.178827	0.235026
DPYD	23.7996	24.9668	24.3853	5.61499	5.84676	6.40323
SIRPB1	2.15061	1.86304	1.87007	0.432704	0.521719	0.483682
INPP5D	75.3828	71.8782	79.1627	19.0689	18.5822	17.6833
CCDC73	0.0446596	0.0174222	0.0439353	0.00836627	0.00843463	0.00910582
USP44	0.0660137	0.0873751	0.0695819	0.0088333	0.0311692	0.0144212
ASAH2B	0.0290793	0.107769	0.00572153	0	0	0.0355745
TCF19	2.40773	2.08415	1.95963	0.452862	0.566137	0.561898
KCNS1	0.0368567	0.0629047	0.0271942	0.00431533	0.0174024	0.00939358
AKR1C1	0.00939692	0.100811	0.0739561	0.00880182	0.0266212	0.00957988
IFIH1	17.2324	17.4092	17.2278	4.2514	4.76593	3.68623
CTSC	50.3133	48.9915	50.3858	12.259	11.9629	12.4912
DPT	0.105842	0	0.0347086	0	0.0166583	0.0179839
JMJD7	1.05456	2.37181	1.54559	0.463648	0.447113	0.307168
MPPE1	3.96306	3.33611	3.48647	0.964102	0.983621	0.697456
TEC	3.24142	3.1557	2.96349	0.793903	0.930183	0.572162
C3orf80	30.6823	28.5149	29.8321	6.77533	7.79479	7.31889
TNFSF10	2.11161	1.60396	1.69784	0.418398	0.479337	0.434683
CACNA1A	6.60328	6.116	6.45873	1.59814	1.47394	1.65474
ACACB	0.269226	0.344259	0.429662	0.100871	0.0706214	0.0853901
PLAT	0.00990329	0	0.107169	0.00927612	0.00935192	0.0100961
DENND6B	2.84599	3.17825	3.60594	0.908115	0.791495	0.669554
PNPLA7	2.48457	2.33449	2.72447	0.607349	0.772543	0.475699
SORBS3	10.4727	9.05519	10.5027	2.70126	2.3248	2.38231
CXorf65	0.349733	0.341086	0.505971	0.134888	0.116563	0.0419461
TMEM271	0.0376538	0.012241	0.0493908	0	0.0118525	0.0127956
OSCAR	8.41271	7.7902	8.86743	1.94939	1.993	2.25619
RFC3	0.738883	0.799515	0.878116	0.17176	0.213907	0.211685
KIF20B	1.63836	1.85499	1.35242	0.489487	0.257858	0.455963
ADD3	4.1153	3.70654	3.82895	0.852426	0.962086	1.07949
POU4F3	0.0117763	0.0574256	0.0231705	0	0.0111206	0.0120055
HTRA3	0.188626	0.332885	0.238586	0.0757202	0.0933031	0.0183141
SCRN3	3.11619	3.39602	3.42564	0.829218	0.785834	0.854384
IL17D	0.0696643	0.077648	0.0881157	0.0186436	0	0.0405832
PPP2R3B-2	0.008754	0.162214	0.111956	0	0	0.0713955
RUNX2	12.7031	12.0054	13.6276	2.91405	3.38269	3.23497
ST18	0.00908785	0.0465316	0.0223511	0.00851232	0.0107273	0
INPP5J	0.123743	0.167616	0.162315	0.0128785	0.0649186	0.0350422
SP140	0.348455	0.4248	0.322398	0.0621691	0.113602	0.0972679
CCR1	51.2503	46.5631	49.2578	13.7831	11.7746	11.0408
SPINK2	0.30553	0.124157	0.150287	0.143091	0	0
SLC6A9	1.59599	1.60543	2.17842	0.446128	0.378757	0.519639
H3C12	0.0592263	0.231048	0.40786	0.0554756	0	0.120759
RNF212	0.702401	0.567403	0.593291	0.219306	0.0870993	0.159128
MS4A14	12.8173	12.7758	13.9289	3.18323	3.1902	3.50574
TRIM14	7.34418	7.18884	7.58367	1.63441	1.85092	2.04999
CYB561	1.40166	1.62478	1.24497	0.270081	0.423559	0.375609
BTBD2	14.4346	13.9017	15.2877	4.00332	3.32254	3.58693
TRNP1	1.25343	0.81005	1.24795	0.311194	0.285215	0.230933
PCDHB6	1.24262	1.63215	1.86327	0.337913	0.321748	0.531243
AJUBA	8.01068	7.69379	7.89338	1.86833	1.77458	2.28195
SLPI	2.44219	2.23295	1.50161	0.76251	0.624602	0.155609
HELZ2	17.3202	16.4383	18.7776	4.5071	4.32999	4.36969
DENND3	36.785	34.5486	37.5303	9.07134	9.185	9.11566
MMP25	0.234891	0.162035	0.304351	0.0536624	0.0811513	0.0408842
PLS3	5.51343	4.99747	5.13483	1.46594	1.22285	1.24726
FBXO6	1.33689	1.77936	1.99602	0.441963	0.504984	0.336722
EGFL7	12.9784	13.2784	13.1745	3.30589	2.86883	3.76892
VN1R1	0.090288	0.150953	0.0507564	0.0241629	0.0487207	0
NFIX	1.6839	1.28468	1.70558	0.377356	0.376165	0.424558
SETBP1	0.849278	0.781905	1.00953	0.222703	0.246077	0.19585
EFEMP2	6.69508	5.38268	5.30622	1.77705	1.18451	1.42263
FBXO24	0.151183	0.0793938	0.194495	0.0381255	0.021964	0.0474236
HMGB2	32.7815	34.7643	31.831	7.8667	8.22336	9.03557
PCLO	2.73401	2.87105	3.22533	0.728233	0.78402	0.717807
MOCOS	0.0294311	0.11003	0.091687	0.00918909	0	0.0500069
PFKP	42.4568	39.4622	43.1283	10.7837	10.4129	10.413
ATP6V1C2	17.2172	15.9007	17.5098	4.23913	4.45675	4.10591
EFHD1	0.190072	0.0998164	0.100687	0.013695	0.0552277	0.0298113
ITGB4	0.0441974	0.107762	0.100005	0.0331188	0.012521	0.0180232
PLEKHG1	0.0561553	0.0195596	0.0631366	0.00375707	0.0151511	0.0163568
MSR1	81.94	84.2506	76.5977	20.5894	20.322	20.6643
DTX3	0.0476641	0.0557828	0.112538	0.0357164	0.00900207	0.00971841
CD6	0.549818	0.745262	1.02679	0.244406	0.228803	0.114005
TAGAP	4.16741	4.21519	4.89088	0.941472	1.1463	1.29269
LRRC17	0.104126	0.15797	0.136583	0.0325107	0.0109254	0.0589742
TEDC2	0.779916	0.923627	0.767267	0.121754	0.263034	0.246103
DES	0.0281167	0.671829	2.47563	0.526722	0.265513	0.0143321
CACNA1F	0.00534247	0.0364727	0.0788374	0.0150124	0.0100901	0.00544649
KIAA1210	0.0150155	0.0109832	0.044316	0.00351615	0.0141795	0
DBI	280.564	265.769	274.361	69.1166	70.8602	69.2563
CREB3L1	1.40587	0.93312	1.36386	0.365789	0.212047	0.368264
ORC1	1.60202	1.04161	1.67923	0.357277	0.405221	0.340251
RAB33A	2.93795	2.7374	3.50965	1.10567	0.891766	0.347652
PLA2G4A	2.7876	2.91357	2.83085	0.608312	0.613283	0.977849
ZNF273	0.72226	0.742188	0.81672	0.225507	0.198604	0.160806
REELD1	0.769341	0.865755	1.04796	0.243902	0.122947	0.325794
NRROS	98.9085	95.5491	107.073	26.3032	25.129	26.1005
PKMYT1	2.84776	2.85974	3.41888	0.666855	1.03694	0.63969
NEIL1	1.13792	0.823672	0.918313	0.249811	0.167901	0.326272
HMOX1	76.8829	79.3022	78.8419	20.4527	20.2144	19.8735
TRPM8	7.64616	7.17345	7.52215	1.94785	1.77118	2.04164
ANXA4	11.901	11.959	12.4102	3.06441	3.17772	3.10572
ULK2	0.344701	0.409819	0.287437	0.0799492	0.0496015	0.140565
IFI16	33.9531	34.8334	33.9021	8.72843	8.57882	9.21494
CHADL	0.0478861	0.0700533	0.153106	0.0224268	0.011305	0.0366138
TRIM58	4.55738	4.12437	4.84122	1.19767	1.05237	1.24375
PGR	0.0242757	0.0388956	0.0136469	0.00649668	0.0114621	0.00176774
DMD	0.0371789	0.0662678	0.0592782	0.0252177	0.00121065	0.0156839
RGS6	0.0167597	0.00681056	0.00824394	0.00130819	0.00131888	0.00569533
GPR85	0.393718	0.32491	0.662935	0.163116	0.0929495	0.100346
ACKR4	0.0946881	0	0.0349322	0.0332594	0	0
CCDC125	2.16557	2.28851	2.72192	0.535812	0.61736	0.708142
PKN3	2.09152	2.12661	2.18894	0.494233	0.534291	0.635136
CLEC3B	0.694819	0.548566	0.9114	0.0464869	0.062489	0.455366
ZFPM2	0.00497929	0.00971237	0.0318405	0.00466396	0.00235103	0.00507624
SLC16A8	0.284557	0.229257	0.231256	0.0115885	0.0700993	0.113516
GRM2	0.103336	0.10582	0.116909	0.0483958	0.00487912	0.0316043
GPCPD1	4.22945	4.52549	4.94685	1.35295	1.01874	1.19644
HEXIM2	0.491359	0.707407	0.690557	0.131498	0.0662861	0.29817
RAP1GAP2	1.64495	1.60428	1.91154	0.460888	0.454479	0.428399
SLC16A5	1.53424	1.57176	2.56211	0.603816	0.46265	0.407459
TMC7	0.484304	0.799813	0.635265	0.254035	0.146349	0.0987466
TIMP2	86.33	83.2887	89.5452	22.1659	24.37	21.0441
RAD54B	0.308075	0.307446	0.292506	0.0771743	0.0405939	0.120516
OCLN	0.110338	0.107611	0.169903	0.0718962	0	0.0293444
JAZF1	5.88877	6.38232	6.79718	1.77138	1.63556	1.57482
SLC46A3	1.30405	1.33451	1.60815	0.249455	0.450954	0.411941
CNN3	0.170964	0.197614	0.211796	0.011862	0.10763	0.0322763
ZNF331	0.0736911	0.156806	0.164763	0.0219623	0.0411204	0.0409777
FAS	0.0492148	0.0406137	0.0484166	0.01773	0.0107249	0.00771892
TNFSF4	0.656017	0.471311	0.562696	0.10715	0.145504	0.192783
CPLANE1	0.591869	0.671833	0.603691	0.187268	0.134589	0.169515
CRTAP	24.7661	23.8236	25.8281	6.5331	6.33373	6.70933
EXO1	0.750982	1.14103	0.909893	0.185111	0.216484	0.338477
ANKRD34B	0.0527634	0.0367564	0.0741538	0.0141206	0.0284719	0
MCM10	0.835149	0.820966	0.67815	0.186252	0.206552	0.222988
ACADSB	0.850396	0.895114	1.2498	0.339987	0.210556	0.237883
PDLIM3	0	0.0494551	0.169614	0.037998	0.0191542	0
KIAA1614	0.90246	0.749316	0.890823	0.254164	0.187142	0.230008
CD99-2	17.8054	1.59462	2.21083	0.580214	4.59122	0.536043
WNT5A	0.282207	0.267194	0.2371	0.0964727	0.0603018	0.0504003
OSBPL10	0.0279011	0.117916	0.077771	0.0217785	0	0.0379258
LOC105372412	0.282588	0.360402	0.235235	0.0814437	0.030791	0.121884
HYLS1	3.50933	3.33007	3.42575	0.748796	1.15157	0.814988
SLC7A5	176.448	165.357	179.694	44.1108	45.7432	48.3331
ZNF682	0.150532	0.228372	0.139863	0.0626663	0.0157946	0.0596801
CHPT1	4.65596	4.18898	4.56354	1.51271	0.989672	1.05091
ZSCAN23	0.0685345	0.0668401	0.0881685	0	0.027381	0.0322472
RMI2	2.29501	1.55435	2.55046	0.537417	0.702344	0.45494
NOVA2	0.0180908	0.0176436	0.0427138	0.0101671	0.00683345	0.00368861
GAREM1	1.22696	1.4794	1.47838	0.288142	0.424058	0.400126
PFKM	0.42108	0.351152	0.390236	0.114323	0.155597	0.0373286
TMEM236	0.0483892	0.0157309	0.0238022	0.00755412	0.00761585	0.00822188
OXCT1	2.91662	3.16709	3.00243	0.577364	0.908615	0.934938
SPRY3	0.0198671	0.00322933	0.0130299	0.00310149	0.00312684	0.00337566
SOX5	0.463144	0.58049	0.563594	0.130667	0.147543	0.149802
NPIPA2	0.0291128	0.0170358	0.166116	0.00545382	0.0329903	0.0178078
SPOCK2	0.278958	0.168601	0.258972	0.0404818	0.0445228	0.104142
DCLRE1A	3.00056	3.24309	3.13719	0.742177	1.00583	0.748193
EDIL3	0.644248	0.6776	0.428747	0.15382	0.0835031	0.231809
LIMK2	3.27792	2.72037	2.66499	0.828411	0.805978	0.674654
MEIOC	0.202243	0.234226	0.31088	0.100638	0.0656506	0.0322158
BLVRA	3.14518	4.29439	3.41426	1.1784	0.901263	0.818189
FANCF	2.31276	2.87564	2.13021	0.638668	0.600381	0.723306
TRIM72	0.166554	0.108291	0.0873879	0.0312012	0.0209708	0.0452791
LRRC34	0.301404	0.485661	0.367422	0.135021	0.080437	0.0935177
NAGPA	6.18014	4.64775	4.86392	1.3893	1.41362	1.4001
CCPG1	37.4665	37.894	42.5158	10.5265	10.4746	10.5808
LMNTD2	1.91842	1.33464	2.06346	0.419284	0.434787	0.573694
KCNAB3	0.221601	0.0864489	0.00872027	0.0249081	0.0418527	0.0180732
SH3D19	0.377614	0.37911	0.400626	0.0832235	0.115367	0.113225
CCDC170	0.402993	0.33919	0.325855	0.129271	0.0625573	0.095675
TUBE1	12.4453	13.6388	13.0329	3.03135	3.71455	3.79555
RGS14	12.1154	11.575	12.1157	3.31631	2.96575	3.36963
CEP120	3.28444	3.65406	3.66199	0.943441	0.955745	0.95739
C2orf88	0.0758368	0.0475469	0.0532906	0.00507386	0.015346	0.0276119
ZNF680	0.613217	0.608833	0.67936	0.160413	0.166941	0.185857
ARMH4	0.0191237	0.0103616	0.00836159	0.00199029	0.00601967	0.00216623
FJX1	0.554551	0.626884	0.743942	0.212495	0.190428	0.115639
MFSD13A	3.92918	4.44724	5.01687	1.14611	1.19853	1.27841
SLC7A2	1.1488	0.833024	1.46775	0.262025	0.306432	0.365039
TMEM150B	0.645189	0.533104	0.740512	0.209837	0.135393	0.173573
ORAI1	19.4607	19.0782	22.1303	5.91187	4.79488	5.71264
TPH1	0.0502675	0.0245124	0.105086	0.0235421	0.00593361	0.0192173
SHTN1	4.4485	4.86159	5.27034	1.27771	1.34358	1.3267
GDF6	0.130706	0.159344	0.0321466	0.0076518	0.0385716	0.041641
ZNF467	3.85391	3.39013	3.32411	0.910044	0.999034	0.957473
FXYD1	0.395421	0.265131	0.218817	0.0462975	0.116689	0.075585
CD19	0.0838062	0.0681119	0.151153	0.0130831	0.01319	0.0569586
MGAT5B	0.265003	0.262143	0.309121	0.0780121	0.0571997	0.092627
DNAH6	0.0320097	0.0645179	0.0797761	0.00799535	0.0141062	0.0261064
ARHGAP4	81.319	75.4255	81.8746	21.652	20.1569	23.1811
KLLN	0.318761	0.35143	0.136344	0.0778889	0.0850691	0.056516
TATDN3	5.61469	5.37612	4.17067	1.16041	1.66361	1.30934
CHRNA2	0.0380475	0.00742137	0.00748609	0.0071276	0.00718584	0
ERAP2	1.27326	1.31452	1.38888	0.364275	0.387375	0.336733
C15orf39	31.3586	29.915	32.5625	9.03776	8.98219	7.6849
POU4F2	0.11574	0.0846589	0.104374	0.0180684	0.04554	0.0196656
PLPPR3	3.35152	3.65282	4.13787	0.737915	0.977216	1.34765
KCNH2	0.078293	0.0477234	0.0818372	0.00916685	0.0231044	0.0249429
SATB1	12.6467	12.8568	13.0506	3.49305	3.31316	3.78429
CHRM3	2.08209	1.99752	1.96267	0.588802	0.511399	0.559616
DHX57	2.66492	2.76803	1.89867	0.727577	0.654528	0.633514
ARHGAP25	14.1581	14.9304	15.2713	4.19115	3.4335	4.58659
CATSPER1	2.26753	2.10835	2.25388	0.737324	0.499264	0.586904
NEURL1	0.499844	0.657909	0.57969	0.209353	0.176526	0.0911437
SNTA1	0.32776	0.485405	0.489637	0.181928	0.137561	0.0371268
HNF4G	1.70194	1.51708	1.72235	0.439965	0.570292	0.34826
EBPL	5.27752	6.79637	5.9951	1.74791	1.54192	1.69434
BTN3A3	0.898485	0.995764	0.984357	0.210396	0.202474	0.385127
USP43	0.233692	0.145865	0.220706	0.0831791	0.0529635	0.028589
NAIP	0.047542	0.0579583	0.0623612	0.00742187	0.014965	0.0242338
HHEX	15.5665	14.6499	15.4351	4.44834	4.18571	3.96291
ACTA1	0.223717	6.90262	16.2666	2.95274	3.24575	0.248807
TLX2	0.0139677	0.0272448	0.0549646	0.0130831	0.01319	0
PRKCE	0.11534	0.0975667	0.130837	0.0363794	0.0333424	0.025197
ARNT2	4.57438	3.75401	4.24408	1.14084	1.12821	1.21325
CDKL1	0.585312	0.60832	0.567094	0.210437	0.167492	0.108492
CCL5	452.01	441.677	441.854	128.308	126.843	115.066
CXCL11	0.307544	0.479906	0.665624	0.0960226	0.0387229	0.271728
ANKEF1	0.0385212	0.0676239	0.10611	0.0360817	0.0145506	0.00785424
BMP4	1.94024	1.30912	2.11285	0.525779	0.391795	0.572256
MYOM1	0.356751	0.253041	0.303106	0.0810082	0.122505	0.0495951
LRRK2	0.503367	0.444019	0.457353	0.159165	0.0696361	0.163429
RAB3C	0.0598235	0.0324136	0.0588533	0.00933916	0.00941547	0.0237177
WDR27	2.90139	3.07045	3.43758	0.860221	0.794484	0.974738
RNF213	25.0528	23.7785	26.9276	7.35411	7.05713	6.74289
TAS2R19	0.151317	0.0295151	0.0297725	0.0283468	0	0.0308526
SLC25A45	0.325446	0.802834	0.621501	0.233109	0.0903901	0.165891
RINL	2.9532	2.58944	3.16192	0.724267	0.800565	0.911757
ADORA3	1.44875	1.73775	1.52355	0.421139	0.42458	0.475343
RCAN3	1.80063	1.75612	1.59623	0.602358	0.289626	0.554742
CXCL10	1.57426	1.7367	2.20884	0.338425	0.68238	0.5262
LCTL	0.0500669	0.0813819	0.0738824	0	0.0157598	0.0425348
PTGR1	4.89463	5.10763	5.50314	1.53713	1.17237	1.64391
PLA2R1	0.00191053	0.00372659	0.0206749	0.00178953	0.00360831	0.00194772
PCDHB13	0.17975	0.151932	0.106101	0.0336734	0.0169743	0.0733
RHBDL1	1.53793	1.92379	2.82862	0.704607	0.331503	0.732808
PEX11A	0.593488	0.283947	0.429635	0.16782	0.0740211	0.125575
GVQW3	0.116306	0.162748	0.112762	0.0457866	0.0350185	0.029213
MC5R	0.0703978	0.0171644	0.034628	0	0.0166196	0.0179421
SGPL1	10.5763	10.6238	10.0048	2.82803	3.08262	2.86469
CNN2	102.411	98.101	103.748	28.599	29.0561	27.9349
LOC107984124	0.884229	0.608731	1.33042	0.292317	0.442059	0.0530262
DTX3L	20.3929	20.8937	21.2517	6.17017	5.69435	5.74015
GOLGA6L9	0.05604	0.109309	0.238901	0.0291617	0.0588	0.0253916
OPRM1	0.00816291	0.0159222	0.00401526	0.00382298	0	0.00416092
PTPN3	0.565937	0.671356	0.583525	0.165655	0.149023	0.199715
ZNF74	1.00749	1.4175	1.38924	0.587872	0.233951	0.252568
LOC101928764	0.0316643	0.00514692	0.0363426	0	0.00996714	0.0107603
XKR7	0.0315258	0.0576495	0.0310145	0.00369116	0.0260493	0.00401745
S1PR4	0.0193887	0.0378186	0.0762968	0.0181608	0	0.0197662
PREX1	39.0691	38.3588	38.8532	10.7216	10.9543	11.1997
ANXA2R	1.48829	2.51419	1.96092	0.42319	0.828198	0.433504
FHIT	0.045237	0.073531	0.0346137	0.0141241	0.018986	0.0102484
FAHD2B	0.64421	0.478692	0.324426	0.0646513	0.159328	0.187644
EDA	0.031864	0.0440246	0.0444085	0.00497434	0.00250749	0.0270703
ACSBG2	0.010051	0.0490126	0.00988799	0	0.00949141	0.0102467
NEK3	2.21138	2.39221	2.5256	0.547594	0.612077	0.868087
IL21R	0.947802	0.76655	1.22808	0.254424	0.245588	0.335833
APOBEC2	0	0.0181103	0.10961	0.0173934	0	0.018931
LHX1	0.00885368	0.0086348	0.0435505	0	0.00836075	0.00902606
HIGD1B	0.0609831	0.104082	0.0899911	0.0428409	0.0287939	0
NTN5	0	0	0.0681097	0.00926402	0	0.0100829
LOXL3	8.21271	7.18056	7.34292	2.18432	2.29055	1.97985
C20orf204	0.180566	0.176102	0.0222047	0.0211414	0.0745996	0.0115051
PRSS16	0.0556606	0.0542845	0.0766609	0.0104271	0.0420493	0
CTSO	10.9366	10.0448	11.715	3.35598	3.35381	2.57708
ZNF157	0	0.0705267	0.0118569	0	0.0113814	0.0122871
NIPAL2	11.2446	11.1756	13.2883	3.37111	3.1189	3.68838
PNPLA4	1.01103	1.13186	1.4079	0.186733	0.363072	0.464549
BST2	156.406	143.055	160.873	44.2084	45.1704	41.8161
ZHX2	2.2788	1.97491	1.79237	0.575889	0.490043	0.661299
LBH	45.3032	45.4474	41.7218	13.6374	11.7749	12.3769
FANCI	4.77761	5.01268	4.85013	1.30324	1.25389	1.63218
SPNS2	30.6174	28.3616	31.8027	7.26262	8.97716	9.72673
ETFRF1	4.17987	4.419	3.96721	1.12468	1.31572	1.15481
ITGA4	14.2744	14.6686	13.6499	4.29736	3.77633	4.11882
ZNF836	0.554835	0.714553	0.475857	0.126593	0.241821	0.130532
SLX1B	0.28632	0.0507711	7.22115	1.70665	0.344119	0.106143
CEP57	6.23335	6.16846	6.25438	1.98904	1.49317	1.87178
CILK1	2.45905	2.3047	2.8438	0.710598	0.720522	0.751188
MTA3	0.735837	0.64883	0.796623	0.229746	0.257006	0.137016
HCST	60.0056	53.7206	59.3833	15.505	17.5856	16.5846
STK39	1.45086	1.37441	1.4246	0.423545	0.309121	0.489266
DOC2A	0.633893	0.579583	0.724949	0.192969	0.224475	0.137325
LRRC8D	14.3859	13.6955	14.3068	4.42407	3.79788	3.94796
CDKN2C	19.9204	18.928	20.6467	5.46271	6.17451	5.45131
PUS7L	0.956616	0.753549	0.921939	0.24124	0.300438	0.214024
ZNF543	1.04367	0.769409	0.897387	0.254015	0.225049	0.301603
F8	1.51027	1.1777	1.65086	0.409903	0.379073	0.459555
NAPSA	0.416755	0.677419	0.390472	0.0743547	0.0937028	0.263014
TES	34.3922	31.3949	34.482	9.31958	9.28364	10.2644
CPPED1	17.4894	16.9367	18.4344	4.8734	4.83397	5.52562
EPHB6	1.6134	1.50768	1.68685	0.486881	0.363363	0.536802
CDCA3	0.363886	0.382189	0.559925	0.113614	0.18503	0.0760967
RYR1	0.200846	0.130587	0.166595	0.0497983	0.0650809	0.0281039
KIF4B	0.0207366	0.00674132	0.0204003	0	0	0.0140936
ESPN	0.00378622	0.0295409	0.0297985	0	0.0143017	0.00385994
TSNAXIP1	0.0197164	0.153832	0.05819	0.0092339	0.0279281	0.0301505
MMP21	0.0948115	0.12329	0.0466369	0.0148012	0.0298443	0.0322191
PATL2	2.66462	2.08329	2.00397	0.721948	0.655062	0.572487
DCAF12L2	0.249892	0.498024	0.267217	0.101768	0.0820798	0.110764
FCER1G	824.244	828.177	842.073	236.567	242.674	244.38
C4orf33	1.20291	1.19544	1.21336	0.406477	0.337904	0.302701
IRF7	50.5604	43.7511	50.3482	14.3392	14.1063	13.5437
GRIK4	0.0200887	0.019592	0.0856391	0.00627216	0.00316171	0.0273064
LRP1	12.735	13.0114	13.4696	3.87303	3.84192	3.68975
RASGRF1	7.4704	7.77866	7.87905	2.1502	2.41211	2.16851
CBX7	3.96844	3.92788	3.84602	1.0571	1.45581	0.902387
BLM	1.65468	1.37989	1.4804	0.45486	0.50953	0.348381
SORCS2	1.03676	0.921749	1.2848	0.295087	0.356998	0.291975
HTR2A	0.0328062	0.0159976	0.00537902	0.0102429	0	0.00557416
DEGS2	0.377256	0.176606	0.230105	0.0282692	0.0712505	0.130765
TBL1X	1.82805	1.9423	2.19318	0.598603	0.739164	0.398992
[truncated: 12,708 more rows]
